# Supplementary material for: Exploring Molecular Interactions between Human Milk Hormone Insulin and Bifidobacteria
Source: Microbiol Spectr. 2023 May 16;11(3):e00665-23. doi: 10.1128/spectrum.00665-23 (PMC10269646; doi:10.1128/spectrum.00665-23)
Supplement: Supplemental file 2 — Tables S1 to S8. Download spectrum.00665-23-s0002.xlsx, XLSX file, 0.3 MB [file spectrum.00665-23-s0002.xlsx]

## Sheet: Table S1
Table S1: List of saples included in this study.
Sample	Bioproject
SRR8090688	PRJNA497734
SRR8090980	PRJNA497734
SRR8090991	PRJNA497734
SRR8086291	PRJNA497734
SRR8090564	PRJNA497734
SRR8090720	PRJNA497734
SRR8086416	PRJNA497734
SRR8086461	PRJNA497734
SRR8090687	PRJNA497734
SRR8090989	PRJNA497734
SRR8086358	PRJNA497734
SRR8086496	PRJNA497734
SRR8090956	PRJNA497734
SRR8090573	PRJNA497734
SRR8090684	PRJNA497734
SRR8090732	PRJNA497734
SRR8090891	PRJNA497734
SRR8091072	PRJNA497734
SRR8086078	PRJNA497734
SRR8090506	PRJNA497734
SRR8090682	PRJNA497734
SRR8086001	PRJNA497734
SRR8086248	PRJNA497734
SRR8086276	PRJNA497734
SRR8086317	PRJNA497734
SRR8086334	PRJNA497734
SRR8091007	PRJNA497734
SRR8086189	PRJNA497734
SRR8090610	PRJNA497734
SRR8086265	PRJNA497734
SRR8086339	PRJNA497734
SRR8086444	PRJNA497734
SRR8086491	PRJNA497734
SRR8086223	PRJNA497734
SRR8086370	PRJNA497734
SRR8091036	PRJNA497734
SRR8086294	PRJNA497734
SRR8086296	PRJNA497734
SRR8086323	PRJNA497734
SRR8086400	PRJNA497734
SRR8086398	PRJNA497734
SRR8086257	PRJNA497734
SRR8086058	PRJNA497734
SRR8086115	PRJNA497734
SRR8086362	PRJNA497734
SRR8086504	PRJNA497734
SRR8086010	PRJNA497734
SRR8091065	PRJNA497734
SRR8086027	PRJNA497734
SRR8086411	PRJNA497734
SRR8086539	PRJNA497734
SRR8086448	PRJNA497734
SRR8090978	PRJNA497734
SRR8086205	PRJNA497734
SRR8086183	PRJNA497734
SRR8086310	PRJNA497734
SRR8085975	PRJNA497734
SRR8086327	PRJNA497734
SRR8086354	PRJNA497734
SRR8086526	PRJNA497734
SRR8086163	PRJNA497734
SRR8086429	PRJNA497734
SRR8086531	PRJNA497734
SRR8085998	PRJNA497734
SRR8086435	PRJNA497734
SRR8086021	PRJNA497734
SRR8086446	PRJNA497734
SRR8086038	PRJNA497734
SRR8086177	PRJNA497734
SRR8086315	PRJNA497734
SRR8085997	PRJNA497734
SRR8086144	PRJNA497734
SRR8086230	PRJNA497734
SRR8086196	PRJNA497734
SRR8090783	PRJNA497734
SRR8090701	PRJNA497734
SRR8090871	PRJNA497734
SRR8090605	PRJNA497734
SRR8086104	PRJNA497734
SRR8086142	PRJNA497734
SRR8086179	PRJNA497734
SRR8090880	PRJNA497734
SRR8086272	PRJNA497734
SRR8090507	PRJNA497734
SRR8090683	PRJNA497734
SRR8086081	PRJNA497734
SRR8090558	PRJNA497734
SRR8086260	PRJNA497734
SRR8086266	PRJNA497734
SRR8086073	PRJNA497734
SRR8086161	PRJNA497734
SRR8086031	PRJNA497734
SRR8086282	PRJNA497734
SRR8086401	PRJNA497734
SRR8086101	PRJNA497734
SRR8086312	PRJNA497734
SRR8090841	PRJNA497734
SRR8086213	PRJNA497734
SRR8086457	PRJNA497734
SRR8090686	PRJNA497734
SRR8090823	PRJNA497734
SRR8090983	PRJNA497734
SRR8086043	PRJNA497734
SRR8086066	PRJNA497734
SRR8086198	PRJNA497734
SRR8091064	PRJNA497734
SRR8086116	PRJNA497734
SRR8086155	PRJNA497734
SRR8086452	PRJNA497734
SRR8086460	PRJNA497734
SRR8090505	PRJNA497734
SRR8090692	PRJNA497734
SRR8090813	PRJNA497734
SRR8091054	PRJNA497734
SRR8086127	PRJNA497734
SRR8086486	PRJNA497734
SRR8086495	PRJNA497734
SRR8086386	PRJNA497734
SRR8091040	PRJNA497734
SRR8086063	PRJNA497734
SRR8090825	PRJNA497734
SRR8090976	PRJNA497734
SRR8086337	PRJNA497734
SRR8090572	PRJNA497734
SRR8090729	PRJNA497734
SRR8090532	PRJNA497734
SRR8086002	PRJNA497734
SRR8086459	PRJNA497734
SRR8090835	PRJNA497734
SRR8086251	PRJNA497734
SRR8090884	PRJNA497734
SRR8090650	PRJNA497734
SRR8090553	PRJNA497734
SRR8090715	PRJNA497734
SRR8086451	PRJNA497734
SRR8090651	PRJNA497734
SRR8086030	PRJNA497734
SRR8086139	PRJNA497734
SRR8090907	PRJNA497734
SRR8090982	PRJNA497734
SRR8086303	PRJNA497734
SRR8090517	PRJNA497734
SRR8090594	PRJNA497734
SRR8086154	PRJNA497734
SRR8090887	PRJNA497734
SRR8090939	PRJNA497734
SRR8085969	PRJNA497734
SRR8086197	PRJNA497734
SRR8086406	PRJNA497734
SRR8086085	PRJNA497734
SRR8086249	PRJNA497734
SRR8090862	PRJNA497734
SRR8086356	PRJNA497734
SRR8090858	PRJNA497734
SRR8086445	PRJNA497734
SRR8085993	PRJNA497734
SRR8090547	PRJNA497734
SRR8086143	PRJNA497734
SRR8090792	PRJNA497734
SRR13739603	PRJNA695570
SRR21752478	PRJNA695570
SRR21752055	PRJNA695570
SRR21752051	PRJNA695570
SRR13739936	PRJNA695570
SRR13739945	PRJNA695570
SRR13740401	PRJNA695570
SRR21752284	PRJNA695570
SRR13740234	PRJNA695570
SRR13740443	PRJNA695570
SRR21752354	PRJNA695570
SRR13740024	PRJNA695570
SRR13739669	PRJNA695570
SRR13739682	PRJNA695570
SRR13739799	PRJNA695570
SRR13740154	PRJNA695570
SRR21752534	PRJNA695570
SRR13740365	PRJNA695570
SRR13739770	PRJNA695570
SRR13740060	PRJNA695570
SRR13740457	PRJNA695570
SRR21751891	PRJNA695570
SRR13739985	PRJNA695570
SRR13739527	PRJNA695570
SRR13739840	PRJNA695570
SRR13740168	PRJNA695570
SRR21752052	PRJNA695570
SRR21752085	PRJNA695570
SRR21752545	PRJNA695570
SRR21752654	PRJNA695570
SRR21752528	PRJNA695570
SRR13740086	PRJNA695570
SRR13739649	PRJNA695570
SRR13740116	PRJNA695570
SRR13740071	PRJNA695570
SRR13740317	PRJNA695570
SRR21752548	PRJNA695570
SRR21752660	PRJNA695570
SRR21752240	PRJNA695570
SRR13740324	PRJNA695570
SRR13740368	PRJNA695570
SRR13740118	PRJNA695570
SRR13740469	PRJNA695570
SRR13739716	PRJNA695570
SRR21751952	PRJNA695570
SRR21752346	PRJNA695570
SRR21752664	PRJNA695570
SRR21752091	PRJNA695570
SRR21752605	PRJNA695570
SRR13739693	PRJNA695570
SRR13740446	PRJNA695570
SRR13739805	PRJNA695570
SRR21752628	PRJNA695570
SRR13739729	PRJNA695570
SRR13739533	PRJNA695570
SRR13739867	PRJNA695570
SRR13739721	PRJNA695570
SRR13740364	PRJNA695570
SRR13739724	PRJNA695570
SRR13739975	PRJNA695570
SRR13740411	PRJNA695570
SRR13739577	PRJNA695570
SRR13739705	PRJNA695570
SRR13740400	PRJNA695570
SRR21752178	PRJNA695570
SRR13739754	PRJNA695570
SRR13739565	PRJNA695570
SRR13740492	PRJNA695570
SRR13739567	PRJNA695570
SRR13739706	PRJNA695570
SRR13740053	PRJNA695570
SRR13740125	PRJNA695570
SRR13740177	PRJNA695570
SRR13739741	PRJNA695570
SRR13739757	PRJNA695570
SRR13740167	PRJNA695570
SRR13739588	PRJNA695570
SRR13739713	PRJNA695570
SRR21752056	PRJNA695570
SRR13740050	PRJNA695570
SRR21751913	PRJNA695570
SRR13740283	PRJNA695570
SRR13739550	PRJNA695570
SRR13739579	PRJNA695570
SRR13739604	PRJNA695570
SRR13739743	PRJNA695570
SRR13740370	PRJNA695570
SRR13740090	PRJNA695570
SRR13740447	PRJNA695570
SRR13740012	PRJNA695570
SRR13740309	PRJNA695570
SRR13739994	PRJNA695570
SRR13740338	PRJNA695570
SRR13739624	PRJNA695570
SRR13739837	PRJNA695570
SRR13739872	PRJNA695570
SRR21752035	PRJNA695570
SRR13739737	PRJNA695570
SRR13740000	PRJNA695570
SRR21752227	PRJNA695570
SRR13739883	PRJNA695570
SRR13740315	PRJNA695570
SRR13739927	PRJNA695570
SRR13740341	PRJNA695570
SRR21752117	PRJNA695570
SRR21752665	PRJNA695570
SRR13739585	PRJNA695570
SRR13739537	PRJNA695570
SRR13740102	PRJNA695570
SRR13740130	PRJNA695570
SRR13740276	PRJNA695570
SRR21752407	PRJNA695570
SRR13740183	PRJNA695570
SRR13739638	PRJNA695570
SRR13740020	PRJNA695570
SRR13740478	PRJNA695570
SRR21752042	PRJNA695570
SRR21752044	PRJNA695570
SRR13740356	PRJNA695570
SRR13740392	PRJNA695570
SRR21751887	PRJNA695570
SRR21751905	PRJNA695570
SRR13740001	PRJNA695570
SRR13740296	PRJNA695570
SRR21751922	PRJNA695570
SRR13740052	PRJNA695570
SRR13739803	PRJNA695570
SRR21752078	PRJNA695570
SRR21752081	PRJNA695570
SRR13740246	PRJNA695570
SRR4408131	PRJNA290380
SRR4408202	PRJNA290380
SRR4408182	PRJNA290380
SRR4408065	PRJNA290380
SRR4408148	PRJNA290380
SRR4408077	PRJNA290380
SRR4408084	PRJNA290380
SRR4408166	PRJNA290380
SRR4408199	PRJNA290380
SRR4305206	PRJNA290380
SRR4408162	PRJNA290380
SRR4408170	PRJNA290380
SRR4408040	PRJNA290380
SRR4408056	PRJNA290380
SRR4408074	PRJNA290380
SRR4408103	PRJNA290380
SRR4408177	PRJNA290380
SRR4408052	PRJNA290380
SRR4408073	PRJNA290380
SRR4408139	PRJNA290380
SRR4408175	PRJNA290380
SRR4408159	PRJNA290380
SRR4408189	PRJNA290380
SRR4408108	PRJNA290380
SRR4408156	PRJNA290380
SRR4408125	PRJNA290380
SRR4408163	PRJNA290380
SRR4408161	PRJNA290380
SRR4408181	PRJNA290380
SRR4408169	PRJNA290380
SRR4408075	PRJNA290380
SRR4408196	PRJNA290380
SRR4408117	PRJNA290380
SRR4408204	PRJNA290380
SRR4408205	PRJNA290380
SRR4408100	PRJNA290380
SRR4408092	PRJNA290380
SRR4408210	PRJNA290380
SRR4305340	PRJNA290380
SRR4305272	PRJNA290380
SRR4305403	PRJNA290380
SRR4305202	PRJNA290380
SRR4305205	PRJNA290380
SRR4305496	PRJNA290380
SRR4408106	PRJNA290380
SRR4408072	PRJNA290380
SRR4408197	PRJNA290380
SRR4408064	PRJNA290380
SRR4408037	PRJNA290380
SRR4305207	PRJNA290380
SRR4408130	PRJNA290380
SRR4408087	PRJNA290380
SRR4408201	PRJNA290380
SRR4408022	PRJNA290380
SRR4408043	PRJNA290380
SRR4408082	PRJNA290380
SRR4408146	PRJNA290380
SRR4408049	PRJNA290380
SRR4408085	PRJNA290380
SRR4408095	PRJNA290380
SRR4408186	PRJNA290380
SRR4408067	PRJNA290380
SRR4408127	PRJNA290380
SRR4408152	PRJNA290380
SRR4408188	PRJNA290380
SRR4305204	PRJNA290380
SRR4305406	PRJNA290380
SRR4408041	PRJNA290380
SRR4408134	PRJNA290380
SRR4408193	PRJNA290380
SRR4408214	PRJNA290380
SRR4408203	PRJNA290380
SRR4305373	PRJNA290380
SRR4408123	PRJNA290380
SRR4408185	PRJNA290380
SRR4305334	PRJNA290380
SRR4408235	PRJNA290380
SRR4305488	PRJNA290380
SRR4408057	PRJNA290380
SRR4408104	PRJNA290380
SRR4408086	PRJNA290380
SRR4305376	PRJNA290380
SRR4408051	PRJNA290380
SRR4408149	PRJNA290380
SRR4305368	PRJNA290380
SRR4305407	PRJNA290380
SRR4305356	PRJNA290380
SRR4305409	PRJNA290380
SRR4408048	PRJNA290380
SRR4305286	PRJNA290380
SRR4305405	PRJNA290380
SRR4305515	PRJNA290380
SRR4408059	PRJNA290380
SRR4305414	PRJNA290380
SRR4305483	PRJNA290380
SRR4305508	PRJNA290380
SRR4305032	PRJNA290380
SRR4305267	PRJNA290380
SRR4408081	PRJNA290380
SRR4305361	PRJNA290380
ERR4406595	PRJEB39610
ERR4406596	PRJEB39610
ERR4406597	PRJEB39610
ERR4406598	PRJEB39610
ERR4406599	PRJEB39610
ERR4406600	PRJEB39610
ERR4406601	PRJEB39610
ERR4406602	PRJEB39610
ERR4406603	PRJEB39610
ERR4406604	PRJEB39610
ERR4406605	PRJEB39610
ERR4406606	PRJEB39610
ERR4406607	PRJEB39610
ERR4406608	PRJEB39610
ERR4406609	PRJEB39610
ERR4406610	PRJEB39610
ERR4406611	PRJEB39610
ERR4406612	PRJEB39610
ERR4406613	PRJEB39610
ERR4406614	PRJEB39610
ERR4406615	PRJEB39610
ERR4406616	PRJEB39610
ERR4406617	PRJEB39610
ERR4406618	PRJEB39610
ERR4406619	PRJEB39610
ERR4406620	PRJEB39610
ERR4406621	PRJEB39610
ERR4406622	PRJEB39610
ERR4406623	PRJEB39610
ERR4406624	PRJEB39610
ERR4406625	PRJEB39610
ERR4406626	PRJEB39610
ERR4406627	PRJEB39610
ERR4406628	PRJEB39610
ERR4406629	PRJEB39610
ERR4406630	PRJEB39610
ERR4406631	PRJEB39610
ERR4406632	PRJEB39610
ERR4406633	PRJEB39610
ERR4406634	PRJEB39610
ERR4406635	PRJEB39610
ERR4406636	PRJEB39610
ERR4406637	PRJEB39610
ERR4406638	PRJEB39610
ERR4406639	PRJEB39610
ERR4406640	PRJEB39610
ERR4406641	PRJEB39610
ERR4406642	PRJEB39610
ERR4406643	PRJEB39610
ERR4406644	PRJEB39610
ERR4406645	PRJEB39610
ERR4406646	PRJEB39610
ERR4406647	PRJEB39610
ERR4406648	PRJEB39610
ERR4406649	PRJEB39610
ERR4406650	PRJEB39610
ERR4406651	PRJEB39610
ERR4406652	PRJEB39610
ERR4406653	PRJEB39610
ERR4406654	PRJEB39610
ERR4406655	PRJEB39610
ERR4406656	PRJEB39610
ERR4406657	PRJEB39610
ERR4406658	PRJEB39610
ERR4406659	PRJEB39610
ERR4406660	PRJEB39610
ERR4406661	PRJEB39610
ERR4406662	PRJEB39610
ERR4406663	PRJEB39610
ERR4406664	PRJEB39610
ERR4406665	PRJEB39610
ERR4406666	PRJEB39610
ERR4406667	PRJEB39610
ERR4406668	PRJEB39610
ERR4406669	PRJEB39610
ERR4406670	PRJEB39610
ERR4406671	PRJEB39610
ERR4406672	PRJEB39610
ERR4406673	PRJEB39610
ERR4406674	PRJEB39610
ERR4406675	PRJEB39610
ERR4406676	PRJEB39610
ERR4406677	PRJEB39610
ERR4406678	PRJEB39610
ERR4406679	PRJEB39610
ERR4406680	PRJEB39610
ERR4406681	PRJEB39610
ERR4406682	PRJEB39610
ERR4406683	PRJEB39610
ERR4406684	PRJEB39610
ERR4406685	PRJEB39610
ERR4406686	PRJEB39610
ERR4406687	PRJEB39610
ERR4406688	PRJEB39610
ERR4406689	PRJEB39610
ERR4406690	PRJEB39610
ERR4406691	PRJEB39610
ERR4406692	PRJEB39610
ERR4406693	PRJEB39610
ERR4406694	PRJEB39610
ERR4406695	PRJEB39610
ERR4406696	PRJEB39610
ERR4406697	PRJEB39610
ERR4406698	PRJEB39610
ERR4406699	PRJEB39610
ERR4406700	PRJEB39610
ERR4406701	PRJEB39610
ERR4406702	PRJEB39610
ERR4406703	PRJEB39610
ERR4406704	PRJEB39610
ERR4406705	PRJEB39610
ERR4406706	PRJEB39610
ERR4406707	PRJEB39610
ERR4406708	PRJEB39610
ERR4406709	PRJEB39610
ERR4406710	PRJEB39610
ERR4406711	PRJEB39610
ERR4406712	PRJEB39610
ERR4406713	PRJEB39610
ERR4406714	PRJEB39610
ERR4406715	PRJEB39610
ERR4406716	PRJEB39610
ERR4406717	PRJEB39610
ERR4406718	PRJEB39610
ERR4406719	PRJEB39610
ERR4406720	PRJEB39610
ERR4406721	PRJEB39610
ERR4406722	PRJEB39610
ERR4406723	PRJEB39610
ERR4406724	PRJEB39610
ERR4406725	PRJEB39610
ERR4406726	PRJEB39610
ERR4406727	PRJEB39610
ERR4406728	PRJEB39610
ERR4406729	PRJEB39610
ERR4406730	PRJEB39610
ERR4406731	PRJEB39610
ERR4406732	PRJEB39610
ERR4406733	PRJEB39610
ERR4406734	PRJEB39610
ERR4406735	PRJEB39610
ERR4406736	PRJEB39610
ERR4406737	PRJEB39610
ERR4406738	PRJEB39610
ERR4406739	PRJEB39610
ERR4406740	PRJEB39610
ERR4406741	PRJEB39610
ERR4406742	PRJEB39610
ERR4406743	PRJEB39610
ERR4406744	PRJEB39610
ERR4406745	PRJEB39610
ERR4406746	PRJEB39610
ERR4406747	PRJEB39610
ERR4406748	PRJEB39610
ERR4406749	PRJEB39610
ERR4406750	PRJEB39610
ERR4406751	PRJEB39610
ERR4406752	PRJEB39610
ERR4406753	PRJEB39610
ERR4406754	PRJEB39610
ERR4406755	PRJEB39610
ERR4406756	PRJEB39610
ERR4406757	PRJEB39610
ERR4406758	PRJEB39610
ERR4406759	PRJEB39610
ERR4406760	PRJEB39610
ERR4406761	PRJEB39610
ERR4406762	PRJEB39610
ERR4406763	PRJEB39610
ERR4406764	PRJEB39610
ERR4406765	PRJEB39610
ERR4406766	PRJEB39610
ERR4406767	PRJEB39610
ERR4406768	PRJEB39610
ERR4406769	PRJEB39610
ERR4406770	PRJEB39610
ERR4406771	PRJEB39610
ERR4406772	PRJEB39610
ERR4406773	PRJEB39610
ERR4406774	PRJEB39610
ERR4406775	PRJEB39610
ERR4406776	PRJEB39610
ERR4406777	PRJEB39610
ERR4406778	PRJEB39610
ERR4406779	PRJEB39610
ERR4406780	PRJEB39610
ERR4406781	PRJEB39610
ERR4406782	PRJEB39610
ERR4406783	PRJEB39610
ERR4406784	PRJEB39610
ERR4406785	PRJEB39610
ERR4406786	PRJEB39610
ERR4406787	PRJEB39610
ERR4406788	PRJEB39610
ERR4406789	PRJEB39610
ERR4406790	PRJEB39610
ERR4406791	PRJEB39610
ERR4406792	PRJEB39610
ERR4406793	PRJEB39610
ERR4406794	PRJEB39610
ERR4406795	PRJEB39610
ERR4406796	PRJEB39610
ERR4406797	PRJEB39610
ERR4406798	PRJEB39610
ERR4406799	PRJEB39610
ERR4406800	PRJEB39610
ERR4406801	PRJEB39610
ERR4406802	PRJEB39610
ERR4406803	PRJEB39610
ERR4406804	PRJEB39610
ERR4406805	PRJEB39610
ERR4406806	PRJEB39610
ERR4406807	PRJEB39610
ERR4406808	PRJEB39610
ERR4406809	PRJEB39610
ERR4406810	PRJEB39610
ERR4406811	PRJEB39610
ERR4406812	PRJEB39610
ERR4406813	PRJEB39610
ERR4406814	PRJEB39610
ERR4406815	PRJEB39610
ERR4406816	PRJEB39610
ERR4406817	PRJEB39610
ERR4406818	PRJEB39610
ERR4406819	PRJEB39610
ERR4406820	PRJEB39610
ERR4406821	PRJEB39610
ERR4406822	PRJEB39610
ERR4406823	PRJEB39610
ERR4406824	PRJEB39610
ERR4406825	PRJEB39610
ERR4406826	PRJEB39610
ERR4406827	PRJEB39610
ERR4406828	PRJEB39610
ERR4406829	PRJEB39610
ERR4406830	PRJEB39610
ERR4406831	PRJEB39610
ERR4406832	PRJEB39610
ERR4406833	PRJEB39610
ERR4406834	PRJEB39610
ERR4406835	PRJEB39610
ERR4406836	PRJEB39610
ERR4406837	PRJEB39610
ERR4406838	PRJEB39610
ERR4406839	PRJEB39610
ERR4406840	PRJEB39610
ERR4406841	PRJEB39610
ERR4406842	PRJEB39610
ERR4406843	PRJEB39610
ERR4406844	PRJEB39610
ERR4406845	PRJEB39610
ERR4406846	PRJEB39610
ERR4406847	PRJEB39610
ERR4406848	PRJEB39610
ERR4406849	PRJEB39610
ERR4406850	PRJEB39610
ERR4406851	PRJEB39610
ERR4406852	PRJEB39610
ERR4406853	PRJEB39610
ERR4406854	PRJEB39610
ERR4406855	PRJEB39610
ERR4406856	PRJEB39610
ERR4406857	PRJEB39610
ERR4406858	PRJEB39610
ERR4406859	PRJEB39610
ERR4406860	PRJEB39610
ERR4406861	PRJEB39610
ERR4406862	PRJEB39610
ERR4406863	PRJEB39610
ERR4406864	PRJEB39610
ERR4406865	PRJEB39610
ERR4406866	PRJEB39610
ERR4406867	PRJEB39610
ERR4406868	PRJEB39610
ERR4406869	PRJEB39610
ERR4406870	PRJEB39610
ERR4406871	PRJEB39610
ERR4406872	PRJEB39610
ERR4406873	PRJEB39610
ERR4406874	PRJEB39610
ERR4406875	PRJEB39610
ERR4406876	PRJEB39610
ERR4406877	PRJEB39610
ERR4406878	PRJEB39610
ERR4406879	PRJEB39610
ERR4406880	PRJEB39610
ERR4406881	PRJEB39610
ERR4406882	PRJEB39610
ERR4406883	PRJEB39610
ERR4406884	PRJEB39610
ERR4406885	PRJEB39610
ERR4406886	PRJEB39610
ERR4406887	PRJEB39610
ERR4406888	PRJEB39610
ERR4406889	PRJEB39610
ERR4406890	PRJEB39610
ERR4406891	PRJEB39610
ERR4406892	PRJEB39610
ERR4406893	PRJEB39610
ERR4406894	PRJEB39610
ERR4406895	PRJEB39610
ERR4406896	PRJEB39610
ERR4406897	PRJEB39610
ERR4406898	PRJEB39610
ERR4406899	PRJEB39610
ERR4406900	PRJEB39610
ERR4406901	PRJEB39610
ERR4406902	PRJEB39610
ERR4406903	PRJEB39610
ERR4406904	PRJEB39610
ERR4406905	PRJEB39610
ERR4406906	PRJEB39610
ERR4406907	PRJEB39610
ERR4406908	PRJEB39610
ERR4406909	PRJEB39610
ERR4406910	PRJEB39610
ERR4406911	PRJEB39610
ERR4406912	PRJEB39610
ERR4406913	PRJEB39610
ERR4406914	PRJEB39610
ERR4406915	PRJEB39610
ERR4406916	PRJEB39610
ERR4406917	PRJEB39610
ERR4406918	PRJEB39610
ERR4406919	PRJEB39610
ERR4406920	PRJEB39610
ERR4406921	PRJEB39610
ERR4406922	PRJEB39610
ERR4406923	PRJEB39610
ERR4406924	PRJEB39610
ERR4406925	PRJEB39610
ERR4406926	PRJEB39610
ERR4406927	PRJEB39610
ERR4406928	PRJEB39610
ERR4406929	PRJEB39610
ERR4406930	PRJEB39610
ERR4406931	PRJEB39610
ERR4406932	PRJEB39610
ERR4406933	PRJEB39610
ERR4406934	PRJEB39610
ERR4406935	PRJEB39610
ERR4406936	PRJEB39610
ERR4406937	PRJEB39610
ERR4406938	PRJEB39610
ERR4406939	PRJEB39610
ERR4406940	PRJEB39610
ERR4406941	PRJEB39610
ERR4406942	PRJEB39610
ERR4406943	PRJEB39610
ERR4406944	PRJEB39610
ERR4406945	PRJEB39610
ERR4406946	PRJEB39610
ERR4406947	PRJEB39610
ERR4406948	PRJEB39610
ERR4406949	PRJEB39610
ERR4406950	PRJEB39610
ERR4406951	PRJEB39610
ERR4406952	PRJEB39610
ERR4406953	PRJEB39610
ERR4406954	PRJEB39610
ERR4406955	PRJEB39610
ERR4406956	PRJEB39610
ERR4406957	PRJEB39610
ERR4406958	PRJEB39610
ERR4406959	PRJEB39610
ERR4406960	PRJEB39610
ERR4406961	PRJEB39610
ERR4406962	PRJEB39610
ERR4406963	PRJEB39610
ERR4406964	PRJEB39610
ERR4406965	PRJEB39610
ERR4406966	PRJEB39610
ERR4406967	PRJEB39610
ERR4406968	PRJEB39610
ERR4406969	PRJEB39610
ERR4406970	PRJEB39610
ERR4406971	PRJEB39610
ERR4406972	PRJEB39610
ERR4406973	PRJEB39610
ERR4406974	PRJEB39610
ERR4406975	PRJEB39610
ERR4406976	PRJEB39610
ERR4406977	PRJEB39610
ERR4406978	PRJEB39610
ERR4406979	PRJEB39610
ERR4406980	PRJEB39610
ERR4406981	PRJEB39610
ERR4406982	PRJEB39610
ERR4406983	PRJEB39610
ERR4406984	PRJEB39610
ERR4406985	PRJEB39610
ERR4406986	PRJEB39610
ERR4406987	PRJEB39610
ERR4406988	PRJEB39610
ERR4406989	PRJEB39610
ERR4406990	PRJEB39610
ERR4406991	PRJEB39610
ERR4406992	PRJEB39610
ERR4406993	PRJEB39610
ERR4406994	PRJEB39610
ERR4406995	PRJEB39610
ERR4406996	PRJEB39610
ERR4406997	PRJEB39610
ERR4406998	PRJEB39610
ERR4406999	PRJEB39610
ERR4407000	PRJEB39610
ERR4407001	PRJEB39610
ERR4407002	PRJEB39610
ERR4407003	PRJEB39610
ERR4407004	PRJEB39610
ERR4407005	PRJEB39610
ERR4407006	PRJEB39610
ERR4407007	PRJEB39610
ERR4407008	PRJEB39610
ERR4407009	PRJEB39610
ERR4407010	PRJEB39610
ERR4407011	PRJEB39610
ERR4407012	PRJEB39610
ERR4407013	PRJEB39610
ERR4407014	PRJEB39610
ERR4407015	PRJEB39610
ERR4407016	PRJEB39610
ERR4407017	PRJEB39610
ERR4407018	PRJEB39610
ERR4407019	PRJEB39610
ERR4407020	PRJEB39610
ERR4407021	PRJEB39610
ERR4407022	PRJEB39610
ERR4407023	PRJEB39610
ERR4407024	PRJEB39610
ERR4407025	PRJEB39610
ERR4407026	PRJEB39610
ERR4407027	PRJEB39610
ERR4407028	PRJEB39610
ERR4407029	PRJEB39610
ERR4407030	PRJEB39610
ERR4407031	PRJEB39610
ERR4407032	PRJEB39610
ERR4407033	PRJEB39610
ERR4407034	PRJEB39610
ERR4407035	PRJEB39610
ERR4407036	PRJEB39610
ERR4407037	PRJEB39610
ERR4407038	PRJEB39610
ERR4407039	PRJEB39610
ERR4407040	PRJEB39610
ERR4407041	PRJEB39610
ERR4407042	PRJEB39610
ERR4407043	PRJEB39610
ERR4407044	PRJEB39610
ERR4407045	PRJEB39610
ERR4407046	PRJEB39610
ERR4407047	PRJEB39610
ERR4407048	PRJEB39610
ERR4407049	PRJEB39610
ERR4407050	PRJEB39610
ERR4407051	PRJEB39610
ERR4407052	PRJEB39610
ERR4407053	PRJEB39610
ERR4407054	PRJEB39610
ERR4407055	PRJEB39610
ERR4407056	PRJEB39610
ERR4407057	PRJEB39610
ERR4407058	PRJEB39610
ERR4407059	PRJEB39610
ERR4407060	PRJEB39610
ERR4407061	PRJEB39610
ERR4407062	PRJEB39610
ERR4407063	PRJEB39610
ERR4407064	PRJEB39610
ERR4407065	PRJEB39610
ERR4407066	PRJEB39610
ERR4407067	PRJEB39610
ERR4407068	PRJEB39610
ERR4407069	PRJEB39610
ERR4407070	PRJEB39610
ERR4407071	PRJEB39610
ERR4407072	PRJEB39610
ERR4407073	PRJEB39610
ERR4407074	PRJEB39610
ERR4407075	PRJEB39610
ERR4407076	PRJEB39610
ERR4407077	PRJEB39610
ERR4407078	PRJEB39610
ERR4407079	PRJEB39610
ERR4407080	PRJEB39610
ERR4407081	PRJEB39610
ERR4407082	PRJEB39610
ERR4407083	PRJEB39610
ERR4407084	PRJEB39610
ERR4407085	PRJEB39610
ERR4407086	PRJEB39610
ERR4407087	PRJEB39610
ERR4407088	PRJEB39610
ERR4407089	PRJEB39610
ERR4407090	PRJEB39610
ERR4407091	PRJEB39610
ERR4407092	PRJEB39610
ERR4407093	PRJEB39610
ERR4407094	PRJEB39610
ERR4407095	PRJEB39610
ERR4407096	PRJEB39610
ERR4407097	PRJEB39610
ERR4407098	PRJEB39610
ERR4407099	PRJEB39610
ERR4407100	PRJEB39610
ERR4407101	PRJEB39610
ERR4407102	PRJEB39610
ERR4407103	PRJEB39610
ERR4407104	PRJEB39610
ERR4407105	PRJEB39610
ERR4407106	PRJEB39610
ERR4407107	PRJEB39610
ERR4407108	PRJEB39610
ERR4407109	PRJEB39610
ERR4407110	PRJEB39610
ERR4407111	PRJEB39610
ERR4407112	PRJEB39610
ERR4407113	PRJEB39610
ERR4407114	PRJEB39610
ERR4407115	PRJEB39610
ERR4407116	PRJEB39610
ERR4407117	PRJEB39610
ERR4407118	PRJEB39610
ERR4407119	PRJEB39610
ERR4407120	PRJEB39610
ERR4407121	PRJEB39610
ERR4407122	PRJEB39610
ERR4407123	PRJEB39610
ERR4407124	PRJEB39610
ERR4407125	PRJEB39610
ERR4407126	PRJEB39610
ERR4407127	PRJEB39610
ERR4407128	PRJEB39610
ERR4407129	PRJEB39610
ERR4407130	PRJEB39610
ERR4407131	PRJEB39610
ERR4407132	PRJEB39610
ERR4407133	PRJEB39610
ERR4407134	PRJEB39610
ERR4407135	PRJEB39610
ERR4407136	PRJEB39610
ERR4407137	PRJEB39610
ERR4407138	PRJEB39610
ERR4407139	PRJEB39610
ERR4407140	PRJEB39610
ERR4407141	PRJEB39610
ERR4407142	PRJEB39610
ERR4407143	PRJEB39610
ERR4407144	PRJEB39610
ERR4407145	PRJEB39610
ERR4407146	PRJEB39610
ERR4407147	PRJEB39610
ERR4407148	PRJEB39610
ERR4407149	PRJEB39610
ERR4407150	PRJEB39610
ERR4407151	PRJEB39610
ERR4407152	PRJEB39610
ERR4407153	PRJEB39610
ERR4407154	PRJEB39610
ERR4407155	PRJEB39610
ERR4407156	PRJEB39610
ERR4407157	PRJEB39610
ERR4407158	PRJEB39610
ERR4407159	PRJEB39610
ERR4407160	PRJEB39610
ERR4407161	PRJEB39610
ERR4407162	PRJEB39610
ERR4407163	PRJEB39610
ERR4407164	PRJEB39610
ERR4407165	PRJEB39610
ERR4407166	PRJEB39610
ERR4407167	PRJEB39610
ERR4407168	PRJEB39610
ERR4407169	PRJEB39610
ERR4407170	PRJEB39610
ERR4407171	PRJEB39610
ERR4407172	PRJEB39610
ERR4407173	PRJEB39610
ERR4407174	PRJEB39610
ERR4407175	PRJEB39610
ERR4407176	PRJEB39610
ERR4407177	PRJEB39610
ERR4407178	PRJEB39610
ERR4407179	PRJEB39610
ERR4407180	PRJEB39610
ERR4407181	PRJEB39610
ERR4407182	PRJEB39610
ERR4407183	PRJEB39610
ERR4407184	PRJEB39610
ERR4407185	PRJEB39610
ERR4407186	PRJEB39610
ERR4407187	PRJEB39610
ERR4407188	PRJEB39610
ERR4407189	PRJEB39610
ERR4407190	PRJEB39610
ERR4407191	PRJEB39610
ERR4407192	PRJEB39610
ERR4407193	PRJEB39610
ERR4407194	PRJEB39610
ERR4407195	PRJEB39610
ERR4407196	PRJEB39610
ERR4407197	PRJEB39610
ERR4407198	PRJEB39610
ERR4407199	PRJEB39610
ERR4407200	PRJEB39610
ERR4407201	PRJEB39610
ERR4407202	PRJEB39610
ERR4407203	PRJEB39610
ERR4407204	PRJEB39610
ERR4407205	PRJEB39610
ERR4407206	PRJEB39610
ERR4407207	PRJEB39610
ERR4407208	PRJEB39610
ERR4407209	PRJEB39610
ERR4407210	PRJEB39610
ERR4407211	PRJEB39610
ERR4407212	PRJEB39610
ERR4407213	PRJEB39610
ERR4407214	PRJEB39610
ERR4407215	PRJEB39610
ERR4407216	PRJEB39610
ERR4407217	PRJEB39610
ERR4407218	PRJEB39610
ERR4407219	PRJEB39610
ERR4407220	PRJEB39610
ERR4407221	PRJEB39610
ERR4407222	PRJEB39610
ERR4407223	PRJEB39610
ERR4407224	PRJEB39610
ERR4407225	PRJEB39610
ERR4407226	PRJEB39610
ERR4407227	PRJEB39610
ERR4407228	PRJEB39610
ERR4407229	PRJEB39610
ERR4407230	PRJEB39610
ERR4407231	PRJEB39610
ERR4407232	PRJEB39610
ERR4407233	PRJEB39610
ERR4407234	PRJEB39610
ERR4407235	PRJEB39610
ERR4407236	PRJEB39610
ERR4407237	PRJEB39610
ERR4407238	PRJEB39610
SRR7217476	PRJNA473126
SRR7217477	PRJNA473126
SRR7217478	PRJNA473126
SRR7217479	PRJNA473126
SRR7217480	PRJNA473126
SRR7217481	PRJNA473126
SRR7217482	PRJNA473126
SRR7217483	PRJNA473126
SRR7217484	PRJNA473126
SRR7217485	PRJNA473126
SRR7217486	PRJNA473126
SRR7217487	PRJNA473126
SRR7217488	PRJNA473126
SRR7217489	PRJNA473126
SRR7217490	PRJNA473126
SRR7217491	PRJNA473126
SRR7217492	PRJNA473126
SRR7217493	PRJNA473126
SRR7217494	PRJNA473126
SRR7217495	PRJNA473126
SRR7217496	PRJNA473126
SRR7217497	PRJNA473126
SRR7217498	PRJNA473126
SRR7217499	PRJNA473126
SRR7217500	PRJNA473126
SRR7217501	PRJNA473126
SRR7217502	PRJNA473126
SRR7217503	PRJNA473126
SRR7217504	PRJNA473126
SRR7217505	PRJNA473126
SRR7217506	PRJNA473126
SRR7217507	PRJNA473126
SRR7217508	PRJNA473126
SRR7217509	PRJNA473126
SRR7217510	PRJNA473126
SRR7217511	PRJNA473126
SRR7217512	PRJNA473126
SRR7217513	PRJNA473126
SRR7217514	PRJNA473126
SRR7217515	PRJNA473126
SRR7217516	PRJNA473126
SRR7217517	PRJNA473126
SRR7217518	PRJNA473126
SRR7217519	PRJNA473126
SRR7217520	PRJNA473126
SRR7217521	PRJNA473126
SRR7217522	PRJNA473126
SRR7217523	PRJNA473126
SRR7217524	PRJNA473126
SRR7217525	PRJNA473126
SRR7217526	PRJNA473126
SRR7217527	PRJNA473126
SRR7217528	PRJNA473126
SRR7217529	PRJNA473126
SRR7217530	PRJNA473126
SRR7217531	PRJNA473126
SRR7217532	PRJNA473126
SRR7217533	PRJNA473126
SRR7217534	PRJNA473126
SRR7217535	PRJNA473126
SRR7217536	PRJNA473126
SRR7217537	PRJNA473126
SRR7217538	PRJNA473126
SRR7217539	PRJNA473126
SRR7217540	PRJNA473126
SRR7217541	PRJNA473126
SRR7217542	PRJNA473126
SRR7217543	PRJNA473126
SRR7217544	PRJNA473126
SRR7217545	PRJNA473126
SRR7217546	PRJNA473126
SRR7217547	PRJNA473126
SRR7217548	PRJNA473126
SRR7217549	PRJNA473126
SRR7217550	PRJNA473126
SRR7217551	PRJNA473126
SRR7217552	PRJNA473126
SRR7217553	PRJNA473126
SRR7217554	PRJNA473126
SRR7217555	PRJNA473126
SRR7217556	PRJNA473126
SRR7217557	PRJNA473126
SRR7217558	PRJNA473126
SRR7217559	PRJNA473126
SRR7217560	PRJNA473126
SRR7217561	PRJNA473126
SRR7217562	PRJNA473126
SRR7217563	PRJNA473126
SRR7217564	PRJNA473126
SRR7217565	PRJNA473126
SRR7217566	PRJNA473126
SRR7217567	PRJNA473126
SRR7217568	PRJNA473126
SRR7217569	PRJNA473126
SRR7217570	PRJNA473126
SRR7217571	PRJNA473126
SRR7217572	PRJNA473126
SRR7217573	PRJNA473126
SRR7217574	PRJNA473126
SRR7217575	PRJNA473126
SRR7217576	PRJNA473126
SRR7217577	PRJNA473126
SRR7217578	PRJNA473126
SRR7217579	PRJNA473126
SRR7217580	PRJNA473126
SRR7217581	PRJNA473126
SRR7217582	PRJNA473126
SRR7217583	PRJNA473126
SRR7217584	PRJNA473126
SRR7217585	PRJNA473126
SRR7217586	PRJNA473126
SRR7217587	PRJNA473126
SRR7217588	PRJNA473126
SRR7217589	PRJNA473126
SRR7217590	PRJNA473126
SRR7217591	PRJNA473126
SRR7217592	PRJNA473126
SRR7217593	PRJNA473126
SRR7217594	PRJNA473126
SRR7217595	PRJNA473126
SRR7217596	PRJNA473126
SRR7217597	PRJNA473126
SRR7217598	PRJNA473126
SRR7217599	PRJNA473126
SRR7217600	PRJNA473126
SRR7217601	PRJNA473126
SRR7217602	PRJNA473126
SRR7217603	PRJNA473126
SRR7217604	PRJNA473126
SRR7217605	PRJNA473126
SRR7217606	PRJNA473126
SRR7217607	PRJNA473126
SRR7217608	PRJNA473126
SRR7217609	PRJNA473126
SRR7217610	PRJNA473126
SRR7217611	PRJNA473126
SRR7217612	PRJNA473126
SRR7217613	PRJNA473126
SRR7217614	PRJNA473126
SRR7217615	PRJNA473126
SRR7217616	PRJNA473126
SRR7217617	PRJNA473126
SRR7217618	PRJNA473126
SRR7217619	PRJNA473126
SRR7217620	PRJNA473126
SRR7217621	PRJNA473126
SRR7217622	PRJNA473126
SRR7217623	PRJNA473126
SRR7217624	PRJNA473126
SRR7217625	PRJNA473126
SRR7217626	PRJNA473126
SRR7217627	PRJNA473126
SRR7217628	PRJNA473126
SRR7217629	PRJNA473126
SRR7217630	PRJNA473126
SRR7217631	PRJNA473126
SRR7217632	PRJNA473126
SRR7217633	PRJNA473126
SRR7217634	PRJNA473126
SRR7217635	PRJNA473126
SRR7217636	PRJNA473126
SRR7217637	PRJNA473126
SRR7217638	PRJNA473126
SRR7217639	PRJNA473126
SRR7217640	PRJNA473126
SRR7217641	PRJNA473126
SRR7217642	PRJNA473126
SRR7217643	PRJNA473126
SRR7217644	PRJNA473126
SRR7217645	PRJNA473126
SRR7217646	PRJNA473126
SRR7217647	PRJNA473126
SRR7217648	PRJNA473126
SRR7217649	PRJNA473126
SRR7217650	PRJNA473126
SRR7217651	PRJNA473126
SRR7217652	PRJNA473126
SRR7217653	PRJNA473126
SRR7217654	PRJNA473126
SRR7217655	PRJNA473126
SRR7217656	PRJNA473126
SRR7217657	PRJNA473126
SRR7217658	PRJNA473126
SRR7217659	PRJNA473126
SRR7217660	PRJNA473126
SRR7217661	PRJNA473126
SRR7217662	PRJNA473126
SRR7217663	PRJNA473126
SRR7217664	PRJNA473126
SRR7217665	PRJNA473126
SRR7217666	PRJNA473126
SRR7217667	PRJNA473126
SRR7217668	PRJNA473126
SRR7217669	PRJNA473126
SRR7217670	PRJNA473126
SRR7217671	PRJNA473126
SRR7217672	PRJNA473126
SRR7217673	PRJNA473126
SRR7217674	PRJNA473126
SRR7217675	PRJNA473126
SRR7217676	PRJNA473126
SRR7217677	PRJNA473126
SRR7217678	PRJNA473126
SRR7217679	PRJNA473126
SRR7217680	PRJNA473126
SRR7217681	PRJNA473126
SRR7217682	PRJNA473126
SRR7217683	PRJNA473126
SRR7217684	PRJNA473126
SRR7217685	PRJNA473126
SRR7217686	PRJNA473126
SRR7217687	PRJNA473126
SRR7217688	PRJNA473126
SRR7217689	PRJNA473126
SRR7217690	PRJNA473126
SRR7217691	PRJNA473126
SRR7217692	PRJNA473126
SRR7217693	PRJNA473126
SRR7217694	PRJNA473126
SRR7217695	PRJNA473126
SRR7217696	PRJNA473126
SRR7217697	PRJNA473126
SRR7217698	PRJNA473126
SRR7217699	PRJNA473126
SRR7217700	PRJNA473126
SRR7217701	PRJNA473126
SRR7217702	PRJNA473126
SRR7217703	PRJNA473126
SRR7217704	PRJNA473126
SRR7217705	PRJNA473126
SRR7217706	PRJNA473126
SRR7217707	PRJNA473126
SRR7217708	PRJNA473126
SRR7217709	PRJNA473126
SRR7217710	PRJNA473126
SRR7217711	PRJNA473126
SRR7217712	PRJNA473126
SRR7217713	PRJNA473126
SRR7217714	PRJNA473126
SRR7217715	PRJNA473126
SRR7217716	PRJNA473126
SRR7217717	PRJNA473126
SRR7217718	PRJNA473126
SRR7217719	PRJNA473126
SRR7217720	PRJNA473126
SRR7217721	PRJNA473126
SRR7217722	PRJNA473126
SRR7217723	PRJNA473126
SRR7217724	PRJNA473126
SRR7217725	PRJNA473126
SRR7217726	PRJNA473126
SRR7217727	PRJNA473126
SRR7217728	PRJNA473126
SRR7217729	PRJNA473126
SRR7217730	PRJNA473126
SRR7217731	PRJNA473126
SRR7217732	PRJNA473126
SRR7217733	PRJNA473126
SRR7217734	PRJNA473126
SRR7217735	PRJNA473126
SRR7217736	PRJNA473126
SRR7217737	PRJNA473126
SRR7217738	PRJNA473126
SRR7217739	PRJNA473126
SRR7217740	PRJNA473126
SRR7217741	PRJNA473126
SRR7217742	PRJNA473126
SRR7217743	PRJNA473126
SRR7217744	PRJNA473126
SRR7217745	PRJNA473126
SRR7217746	PRJNA473126
SRR7217747	PRJNA473126
SRR7217748	PRJNA473126
SRR7217749	PRJNA473126
SRR7217750	PRJNA473126
SRR7217751	PRJNA473126
SRR7217752	PRJNA473126
SRR7217753	PRJNA473126
SRR7217754	PRJNA473126
SRR7217755	PRJNA473126
SRR7217756	PRJNA473126
SRR7217757	PRJNA473126
SRR7217758	PRJNA473126
SRR7217759	PRJNA473126
SRR7217760	PRJNA473126
SRR7217761	PRJNA473126
SRR7217762	PRJNA473126
SRR7217763	PRJNA473126
SRR7217764	PRJNA473126
SRR7217765	PRJNA473126
SRR7217766	PRJNA473126
SRR7217767	PRJNA473126
SRR7217768	PRJNA473126
SRR7217769	PRJNA473126
SRR7217770	PRJNA473126
SRR7217771	PRJNA473126
SRR7217772	PRJNA473126
SRR7217773	PRJNA473126
SRR7217774	PRJNA473126
SRR7217775	PRJNA473126
SRR7217776	PRJNA473126
SRR7217777	PRJNA473126
SRR7217778	PRJNA473126
SRR7217779	PRJNA473126
SRR7217780	PRJNA473126
SRR7217781	PRJNA473126
SRR7217782	PRJNA473126
SRR7217783	PRJNA473126
SRR7217784	PRJNA473126
SRR7217785	PRJNA473126
SRR7217786	PRJNA473126
SRR7217787	PRJNA473126
SRR7217788	PRJNA473126
SRR7217789	PRJNA473126
SRR7217790	PRJNA473126
SRR7217791	PRJNA473126
SRR7217792	PRJNA473126
SRR7217793	PRJNA473126
SRR7217794	PRJNA473126
SRR7217795	PRJNA473126
SRR7217796	PRJNA473126
SRR7217797	PRJNA473126
SRR7217798	PRJNA473126
SRR7217799	PRJNA473126
SRR7217800	PRJNA473126
SRR7217801	PRJNA473126
SRR7217802	PRJNA473126
SRR7217803	PRJNA473126
SRR7217804	PRJNA473126
SRR7217805	PRJNA473126
SRR7217806	PRJNA473126
SRR7217807	PRJNA473126
SRR7217808	PRJNA473126
SRR7217809	PRJNA473126
SRR7217810	PRJNA473126
SRR7217811	PRJNA473126
SRR7217812	PRJNA473126
SRR7217813	PRJNA473126
SRR7217814	PRJNA473126
SRR7217815	PRJNA473126
SRR7217816	PRJNA473126
SRR7217817	PRJNA473126
SRR7217818	PRJNA473126
SRR7217819	PRJNA473126
SRR7217820	PRJNA473126
SRR7217821	PRJNA473126
SRR7217822	PRJNA473126
SRR7217823	PRJNA473126
SRR7217824	PRJNA473126
SRR7217825	PRJNA473126
SRR7217826	PRJNA473126
SRR7217827	PRJNA473126
SRR7217828	PRJNA473126
SRR7217829	PRJNA473126
SRR7217830	PRJNA473126
SRR7217831	PRJNA473126
SRR7217832	PRJNA473126
SRR7217833	PRJNA473126
SRR7217834	PRJNA473126
SRR7217835	PRJNA473126
SRR7217836	PRJNA473126
SRR7217837	PRJNA473126
SRR7217838	PRJNA473126
SRR7217839	PRJNA473126
SRR7217840	PRJNA473126
SRR7217841	PRJNA473126
SRR7217842	PRJNA473126
SRR7217843	PRJNA473126
SRR7217844	PRJNA473126
SRR7217845	PRJNA473126
SRR7217846	PRJNA473126
SRR7217847	PRJNA473126
SRR7217848	PRJNA473126
SRR7217849	PRJNA473126
SRR7217850	PRJNA473126
SRR7217851	PRJNA473126
SRR7217852	PRJNA473126
SRR7217853	PRJNA473126
SRR7217854	PRJNA473126
SRR7217855	PRJNA473126
SRR7217856	PRJNA473126
SRR7217857	PRJNA473126
SRR7217858	PRJNA473126
SRR7217859	PRJNA473126
SRR7217860	PRJNA473126
SRR7217861	PRJNA473126
SRR7217862	PRJNA473126
SRR7217863	PRJNA473126
SRR7217864	PRJNA473126
SRR7217865	PRJNA473126
SRR7217866	PRJNA473126
SRR7217867	PRJNA473126
SRR7217868	PRJNA473126
SRR7217869	PRJNA473126
SRR7217870	PRJNA473126
SRR7217871	PRJNA473126
SRR7217872	PRJNA473126
SRR7217873	PRJNA473126
SRR7217874	PRJNA473126
SRR7217875	PRJNA473126
SRR7217876	PRJNA473126
SRR7217877	PRJNA473126
SRR7217878	PRJNA473126
SRR7217879	PRJNA473126
SRR7217880	PRJNA473126
SRR7217881	PRJNA473126
SRR7217882	PRJNA473126
SRR7217883	PRJNA473126
SRR7217884	PRJNA473126
SRR7217885	PRJNA473126
SRR7217886	PRJNA473126
SRR7217887	PRJNA473126
SRR7217888	PRJNA473126
SRR7217889	PRJNA473126
SRR7217890	PRJNA473126
SRR7217891	PRJNA473126
SRR7217892	PRJNA473126
SRR7217893	PRJNA473126
SRR7217894	PRJNA473126
SRR7217895	PRJNA473126
SRR7217896	PRJNA473126
SRR7217897	PRJNA473126
SRR7217898	PRJNA473126
SRR7217899	PRJNA473126
SRR7217900	PRJNA473126
SRR7217901	PRJNA473126
SRR7217902	PRJNA473126
SRR7217903	PRJNA473126
SRR7217904	PRJNA473126
SRR7217905	PRJNA473126
SRR7217906	PRJNA473126
SRR7217907	PRJNA473126
SRR7217908	PRJNA473126
SRR7217909	PRJNA473126
SRR7217910	PRJNA473126
SRR7217911	PRJNA473126
SRR7217912	PRJNA473126
SRR7217913	PRJNA473126
SRR7217914	PRJNA473126
SRR7217915	PRJNA473126
SRR7217916	PRJNA473126
SRR7217917	PRJNA473126
SRR7217918	PRJNA473126
SRR7217919	PRJNA473126
SRR7217920	PRJNA473126
SRR7217921	PRJNA473126
SRR7217922	PRJNA473126
SRR13774418	PRJNA475246
SRR13774419	PRJNA630999
SRR13774420	PRJNA630999
SRR13774421	PRJNA630999
SRR13774422	PRJNA630999
SRR13774423	PRJNA630999
SRR13774424	PRJNA630999
SRR13774425	PRJNA630999
SRR13774426	PRJNA630999
SRR13774427	PRJNA630999
SRR13774428	PRJNA630999
SRR13774429	PRJNA630999
SRR13774430	PRJNA630999
SRR13774431	PRJNA630999
SRR13774432	PRJNA630999
SRR13774433	PRJNA630999
SRR13774434	PRJNA630999
SRR13774435	PRJNA630999
SRR13774436	PRJNA630999
SRR13774437	PRJNA630999
SRR13774438	PRJNA630999
SRR13774439	PRJNA630999
SRR13774440	PRJNA630999
SRR13774441	PRJNA630999
SRR13774442	PRJNA630999
SRR13774443	PRJNA630999
SRR13774444	PRJNA630999
SRR13774445	PRJNA630999
SRR13774446	PRJNA630999
SRR13774447	PRJNA630999
SRR13774448	PRJNA630999
SRR13774449	PRJNA630999
SRR13774450	PRJNA630999
SRR13774451	PRJNA630999
SRR13774452	PRJNA630999
SRR13774453	PRJNA630999
SRR13774454	PRJNA630999
SRR13774455	PRJNA630999
SRR13774456	PRJNA630999
SRR13774457	PRJNA630999
SRR13774458	PRJNA630999
SRR13774459	PRJNA630999
SRR13774460	PRJNA630999
SRR13774461	PRJNA630999
SRR13774462	PRJNA630999
SRR13774463	PRJNA630999
SRR13774464	PRJNA630999
SRR13774465	PRJNA630999
SRR13774466	PRJNA630999
SRR13774467	PRJNA630999
SRR13774468	PRJNA630999
SRR13774469	PRJNA630999
SRR13774470	PRJNA630999
SRR13774471	PRJNA630999
SRR13774472	PRJNA630999
SRR13774473	PRJNA630999
SRR13774474	PRJNA630999
SRR13774475	PRJNA630999
SRR13774476	PRJNA630999
SRR13774477	PRJNA630999
SRR13774478	PRJNA630999
SRR13774479	PRJNA630999
SRR13774480	PRJNA630999
SRR13774481	PRJNA630999
SRR13774482	PRJNA630999
SRR13774483	PRJNA630999
SRR13774484	PRJNA630999
SRR13774485	PRJNA630999
SRR13774486	PRJNA630999
SRR13774487	PRJNA630999
SRR13774488	PRJNA630999
SRR13774489	PRJNA630999
SRR13774490	PRJNA630999
SRR13774491	PRJNA630999
SRR13774492	PRJNA630999
SRR13774493	PRJNA630999
SRR13774494	PRJNA630999
SRR13774495	PRJNA630999
SRR13774496	PRJNA630999
SRR13774497	PRJNA630999
SRR13774498	PRJNA630999
SRR13774499	PRJNA630999
SRR13774500	PRJNA630999
SRR13774501	PRJNA630999
SRR13774502	PRJNA630999
SRR13774503	PRJNA630999
SRR13774504	PRJNA630999
SRR13774505	PRJNA630999
SRR13774506	PRJNA630999
SRR13774507	PRJNA630999
SRR13774508	PRJNA630999
SRR13774509	PRJNA630999
SRR13774510	PRJNA630999
SRR13774511	PRJNA630999
SRR13774512	PRJNA630999
SRR13774513	PRJNA630999
SRR13774514	PRJNA630999
SRR13774515	PRJNA630999
SRR13774516	PRJNA630999
SRR13774517	PRJNA630999
SRR13774518	PRJNA630999
SRR13774519	PRJNA630999
SRR13774520	PRJNA630999
SRR13774521	PRJNA630999
SRR13774522	PRJNA630999
SRR13774523	PRJNA630999
SRR13774524	PRJNA630999
SRR13774525	PRJNA630999
SRR13774526	PRJNA630999
SRR13774527	PRJNA630999
SRR13774528	PRJNA630999
SRR13774529	PRJNA630999
SRR13774530	PRJNA630999
SRR13774531	PRJNA630999
SRR13774532	PRJNA630999
SRR13774533	PRJNA630999
SRR13774534	PRJNA630999
SRR13774535	PRJNA630999
SRR13774536	PRJNA630999
SRR13774537	PRJNA630999
SRR13774538	PRJNA630999
SRR13774539	PRJNA630999
SRR13774540	PRJNA630999
SRR13774541	PRJNA630999
SRR13774542	PRJNA630999
SRR13774543	PRJNA630999
SRR13774544	PRJNA630999
SRR13774545	PRJNA630999
SRR13774546	PRJNA630999
SRR13774547	PRJNA630999
SRR13774548	PRJNA630999
SRR13774549	PRJNA630999
SRR13774550	PRJNA630999
SRR13774551	PRJNA630999
SRR13774552	PRJNA630999
SRR13774553	PRJNA630999
SRR13774554	PRJNA630999
SRR13774555	PRJNA630999
SRR13774556	PRJNA630999
SRR13774557	PRJNA630999
SRR13774558	PRJNA630999
SRR13774559	PRJNA630999
SRR13774560	PRJNA630999
SRR13774561	PRJNA630999
SRR13774562	PRJNA630999
SRR13774563	PRJNA630999
SRR13774564	PRJNA630999
SRR13774565	PRJNA630999
SRR13774566	PRJNA630999
SRR13774567	PRJNA630999
SRR13774568	PRJNA630999
SRR13774569	PRJNA630999
SRR13774570	PRJNA630999
SRR13774571	PRJNA630999
SRR13774572	PRJNA630999
SRR13774573	PRJNA630999
SRR13774574	PRJNA630999
SRR13774575	PRJNA630999
SRR13774576	PRJNA630999
SRR13774577	PRJNA630999
SRR13774578	PRJNA630999
SRR13774579	PRJNA630999
SRR13774580	PRJNA630999
SRR13774581	PRJNA630999
SRR13774582	PRJNA630999
SRR13774583	PRJNA630999
SRR13774584	PRJNA630999
SRR13774585	PRJNA630999
SRR13774586	PRJNA630999
SRR13774587	PRJNA630999
SRR13774588	PRJNA630999
SRR13774589	PRJNA630999
SRR13774590	PRJNA630999
SRR13774591	PRJNA630999
SRR13774592	PRJNA630999
SRR13774593	PRJNA630999
SRR13774594	PRJNA630999
SRR13774595	PRJNA630999
SRR13774596	PRJNA630999
SRR13774597	PRJNA630999
SRR13774598	PRJNA630999
SRR13774599	PRJNA630999
SRR13774600	PRJNA630999
SRR13774601	PRJNA630999
SRR13774602	PRJNA630999
SRR13774603	PRJNA630999
SRR13774604	PRJNA630999
SRR13774605	PRJNA630999
SRR13774606	PRJNA630999
SRR13774607	PRJNA630999
SRR13774608	PRJNA630999
SRR13774609	PRJNA630999
SRR13774610	PRJNA630999
SRR13774611	PRJNA630999
SRR13774612	PRJNA630999
SRR13774613	PRJNA630999
SRR13774614	PRJNA630999
SRR13774615	PRJNA630999
SRR13774616	PRJNA630999
SRR13774617	PRJNA630999
SRR13774618	PRJNA630999
SRR13774619	PRJNA630999
SRR13774620	PRJNA630999
SRR13774621	PRJNA630999
SRR13774622	PRJNA630999
SRR13774623	PRJNA630999
SRR13774624	PRJNA630999
SRR13774625	PRJNA630999
SRR13774626	PRJNA630999
SRR13774627	PRJNA630999
SRR13774628	PRJNA630999
SRR13774629	PRJNA630999
SRR13774630	PRJNA630999
SRR13774631	PRJNA630999
SRR13774632	PRJNA630999
SRR13774633	PRJNA630999
SRR13774634	PRJNA630999
SRR13774635	PRJNA630999
SRR13774636	PRJNA630999
SRR13774637	PRJNA630999
SRR13774638	PRJNA630999
SRR13774639	PRJNA630999
SRR13774640	PRJNA630999
SRR13774641	PRJNA630999
SRR13774642	PRJNA630999
SRR13774643	PRJNA630999
SRR13774644	PRJNA630999
SRR13774645	PRJNA630999
SRR13774646	PRJNA630999
SRR13774647	PRJNA630999
SRR13774648	PRJNA630999
SRR13774649	PRJNA630999
SRR13774650	PRJNA630999
SRR13774651	PRJNA630999
SRR13774652	PRJNA630999
SRR13774653	PRJNA630999
SRR13774654	PRJNA630999
SRR13774655	PRJNA630999
SRR13774656	PRJNA630999
SRR13774657	PRJNA630999
SRR13774658	PRJNA630999
SRR13774659	PRJNA630999
SRR13774660	PRJNA630999
SRR13774661	PRJNA630999
SRR13774662	PRJNA630999
SRR13774663	PRJNA630999
SRR13774664	PRJNA630999
SRR13774665	PRJNA630999
SRR13774666	PRJNA630999
SRR13774667	PRJNA630999
SRR13774668	PRJNA630999
SRR13774669	PRJNA630999
SRR13774670	PRJNA630999
SRR13774671	PRJNA630999
SRR13774672	PRJNA630999
SRR13774673	PRJNA630999
SRR13774674	PRJNA630999
SRR13774675	PRJNA630999
SRR13774676	PRJNA630999
SRR13774677	PRJNA630999
SRR13774678	PRJNA630999
SRR13774679	PRJNA630999
SRR13774680	PRJNA630999
SRR13774681	PRJNA630999
SRR13774682	PRJNA630999
SRR13774683	PRJNA630999
SRR13774684	PRJNA630999
SRR13774685	PRJNA630999
SRR13774686	PRJNA630999
SRR13774687	PRJNA630999
SRR13774688	PRJNA630999
SRR13774689	PRJNA630999
SRR13774690	PRJNA630999
SRR13774691	PRJNA630999
SRR13774692	PRJNA630999
SRR13774693	PRJNA630999
SRR13774694	PRJNA630999
SRR13774695	PRJNA630999
SRR13774696	PRJNA630999
SRR13774697	PRJNA630999
SRR13774698	PRJNA630999
SRR13774699	PRJNA630999
SRR13774700	PRJNA630999
SRR13774701	PRJNA630999
SRR13774702	PRJNA630999
SRR13774703	PRJNA630999
SRR13774704	PRJNA630999
SRR13774705	PRJNA630999
SRR13774706	PRJNA630999
SRR13774707	PRJNA630999
SRR13774708	PRJNA630999
SRR13774709	PRJNA630999
SRR13774710	PRJNA630999
SRR7280791	PRJNA475246
SRR7280792	PRJNA475246
SRR7280794	PRJNA475246
SRR7280795	PRJNA475246
SRR7280796	PRJNA475246
SRR7280797	PRJNA475246
SRR7280798	PRJNA475246
SRR7280800	PRJNA475246
SRR7280801	PRJNA475246
SRR7280802	PRJNA475246
SRR7280803	PRJNA475246
SRR7280804	PRJNA475246
SRR7280805	PRJNA475246
SRR7280806	PRJNA475246
SRR7280807	PRJNA475246
SRR7280808	PRJNA475246
SRR7280810	PRJNA475246
SRR7280811	PRJNA475246
SRR7280812	PRJNA475246
SRR7280813	PRJNA475246
SRR7280814	PRJNA475246
SRR7280815	PRJNA475246
SRR7280816	PRJNA475246
SRR7280818	PRJNA475246
SRR7280819	PRJNA475246
SRR7280820	PRJNA475246
SRR7280821	PRJNA475246
SRR7280822	PRJNA475246
SRR7280823	PRJNA475246
SRR7280824	PRJNA475246
SRR7280825	PRJNA475246
SRR7280826	PRJNA475246
SRR7280827	PRJNA475246
SRR7280828	PRJNA475246
SRR7280829	PRJNA475246
SRR7280830	PRJNA475246
SRR7280831	PRJNA475246
SRR7280832	PRJNA475246
SRR7280833	PRJNA475246
SRR7280834	PRJNA475246
SRR7280836	PRJNA475246
SRR7280838	PRJNA475246
SRR7280839	PRJNA475246
SRR7280840	PRJNA475246
SRR7280841	PRJNA475246
SRR7280842	PRJNA475246
SRR7280843	PRJNA475246
SRR7280844	PRJNA475246
SRR7280845	PRJNA475246
SRR7280846	PRJNA475246
SRR7280847	PRJNA475246
SRR7280848	PRJNA475246
SRR7280851	PRJNA475246
SRR7280853	PRJNA475246
SRR7280854	PRJNA475246
SRR7280855	PRJNA475246
SRR7280856	PRJNA475246
SRR7280857	PRJNA475246
SRR7280858	PRJNA475246
SRR7280859	PRJNA475246
SRR7280860	PRJNA475246
SRR7280861	PRJNA475246
SRR7280862	PRJNA475246
SRR7280863	PRJNA475246
SRR7280864	PRJNA475246
SRR7280865	PRJNA475246
SRR7280866	PRJNA475246
SRR7280867	PRJNA475246
SRR7280868	PRJNA475246
SRR7280869	PRJNA475246
SRR7280870	PRJNA475246
SRR7280871	PRJNA475246
SRR7280872	PRJNA475246
SRR7280873	PRJNA475246
SRR7280874	PRJNA475246
SRR7280875	PRJNA475246
SRR7280876	PRJNA475246
SRR7280877	PRJNA475246
SRR7280879	PRJNA475246
SRR7280880	PRJNA475246
SRR7280881	PRJNA475246
SRR7280883	PRJNA475246
SRR7280884	PRJNA475246
SRR7280885	PRJNA475246
SRR7280886	PRJNA475246
SRR7280887	PRJNA475246
SRR7280888	PRJNA475246
SRR7280890	PRJNA475246
SRR7280891	PRJNA475246
SRR7280893	PRJNA475246
SRR7280895	PRJNA475246
SRR7280896	PRJNA475246
SRR7280897	PRJNA475246
SRR7280898	PRJNA475246
SRR7280899	PRJNA475246
SRR7280901	PRJNA475246
SRR7280902	PRJNA475246
SRR7280903	PRJNA475246
SRR7280904	PRJNA475246
SRR7280905	PRJNA475246
SRR7280906	PRJNA475246
SRR7280907	PRJNA475246
SRR7280908	PRJNA475246
SRR7280909	PRJNA475246
SRR7280911	PRJNA475246
SRR7280912	PRJNA475246
SRR7280913	PRJNA475246
SRR7280914	PRJNA475246
SRR7280915	PRJNA475246
SRR7280916	PRJNA475246
SRR7280917	PRJNA475246
SRR7280918	PRJNA475246
SRR7280919	PRJNA475246
SRR7280920	PRJNA475246
SRR7280923	PRJNA475246
SRR7280924	PRJNA475246
SRR7280925	PRJNA475246
SRR7280927	PRJNA475246
SRR7280928	PRJNA475246
SRR7280930	PRJNA475246
SRR7280931	PRJNA475246
SRR7280932	PRJNA475246
SRR7280933	PRJNA475246
SRR7280934	PRJNA475246
SRR7280936	PRJNA475246
SRR7280937	PRJNA475246
SRR7280938	PRJNA475246
SRR7280939	PRJNA475246
SRR7280940	PRJNA475246
SRR7280941	PRJNA475246
SRR7280942	PRJNA475246
SRR7280943	PRJNA475246
SRR7280945	PRJNA475246
SRR7280948	PRJNA475246
SRR7280950	PRJNA475246
SRR7280951	PRJNA475246
SRR7280952	PRJNA475246
SRR7280953	PRJNA475246
SRR7280955	PRJNA475246
SRR7280956	PRJNA475246
SRR7280957	PRJNA475246
SRR7280958	PRJNA475246
SRR7280959	PRJNA475246
SRR7280960	PRJNA475246
SRR7280961	PRJNA475246
SRR7280962	PRJNA475246
SRR7280963	PRJNA475246
SRR7280964	PRJNA475246
SRR7280965	PRJNA475246
SRR7280966	PRJNA475246
SRR7280968	PRJNA475246
SRR7280969	PRJNA475246
SRR7280970	PRJNA475246
SRR7280971	PRJNA475246
SRR7280972	PRJNA475246
SRR7280973	PRJNA475246
SRR7280974	PRJNA475246
SRR7280975	PRJNA475246
SRR7280976	PRJNA475246
SRR7280978	PRJNA475246
SRR7280979	PRJNA475246
SRR7280980	PRJNA475246
SRR7280982	PRJNA475246
SRR7280983	PRJNA475246
SRR7280984	PRJNA475246
SRR7280985	PRJNA475246
SRR7280987	PRJNA475246
SRR7280988	PRJNA475246
SRR7280989	PRJNA475246
SRR7280991	PRJNA475246
SRR7280992	PRJNA475246
SRR7280993	PRJNA475246
SRR7280994	PRJNA475246
SRR7280995	PRJNA475246
SRR7280996	PRJNA475246
SRR7280997	PRJNA475246
SRR7280999	PRJNA475246
SRR7281000	PRJNA475246
SRR7281002	PRJNA475246
SRR7281003	PRJNA475246
SRR7281004	PRJNA475246
SRR7281005	PRJNA475246
SRR7281006	PRJNA475246
SRR7281007	PRJNA475246
SRR7281008	PRJNA475246
SRR7281010	PRJNA475246
SRR7281011	PRJNA475246
SRR7281012	PRJNA475246
SRR7281013	PRJNA475246
SRR7281014	PRJNA475246
SRR7281016	PRJNA475246
SRR7281017	PRJNA475246
SRR7281018	PRJNA475246
SRR7281019	PRJNA475246
SRR7281020	PRJNA475246
SRR7281021	PRJNA475246
SRR7281022	PRJNA475246
SRR7281023	PRJNA475246
SRR7281025	PRJNA475246
SRR7281026	PRJNA475246
SRR7281027	PRJNA475246
SRR7281028	PRJNA475246
SRR7281029	PRJNA475246
SRR7281030	PRJNA475246
SRR7281031	PRJNA475246
SRR7281032	PRJNA475246
SRR7281033	PRJNA475246
SRR7281034	PRJNA475246
SRR7281035	PRJNA475246
SRR7281036	PRJNA475246
SRR7281037	PRJNA475246
SRR7281038	PRJNA475246
SRR7281039	PRJNA475246
SRR7281040	PRJNA475246
SRR7281041	PRJNA475246
SRR7281043	PRJNA475246
SRR7281044	PRJNA475246
SRR7281045	PRJNA475246
SRR7281046	PRJNA475246
SRR7281047	PRJNA475246
SRR7281048	PRJNA475246
SRR7281049	PRJNA475246
SRR7281051	PRJNA475246
SRR7281052	PRJNA475246
SRR7281053	PRJNA475246
[truncated: 1,621 more rows]

## Sheet: Table S2
Table S2: Genomes used for the selection of bifidoabacterial model strains.
	Genomes	GCA	Strain	cluster	Selected
B. bifidum	352B.fasta	-	352B	1
	GCF_000155395.1_ASM15539v1_genomic.fasta	GCA_000155395.1	NCIMB 41171	1
	GCF_000164965.1_ASM16496v1_genomic.fasta	GCA_000164965.1	S17	1
	GCF_000273525.1_PB_Bifi_bifi_NCIMB_41171_V1_genomic.fasta	GCA_000273525.1	NCIMB 41171	1	102.714
	GCF_001020265.1_Bbif05v4_genomic.fasta	GCA_001020265.1	IPLA 20017	1
	GCF_001020405.1_Bbif06v4_genomic.fasta	GCA_001020405.1	IPLA 20015	1
	GCF_003437175.1_ASM343717v1_genomic.fasta	GCA_003437175.1	TF07-22	1
	GCF_009075785.1_ASM907578v1_genomic.fasta	GCA_009075785.1	BIOML-A1	1
	GCF_009077915.1_ASM907791v1_genomic.fasta	GCA_009077915.1	BIOML-A8	1
	GCF_009077955.1_ASM907795v1_genomic.fasta	GCA_009077955.1	BIOML-A7	1
	GCF_009078005.1_ASM907800v1_genomic.fasta	GCA_009078005.1	BIOML-A5	1
	GCF_009078015.1_ASM907801v1_genomic.fasta	GCA_009078015.1	BIOML-A4	1
	GCF_009078055.1_ASM907805v1_genomic.fasta	GCA_009078055.1	BIOML-A11	1
	GCF_009078065.1_ASM907806v1_genomic.fasta	GCA_009078065.1	BIOML-A3	1
	GCF_009078095.1_ASM907809v1_genomic.fasta	GCA_009078095.1	BIOML-A9	1
	GCF_009078115.1_ASM907811v1_genomic.fasta	GCA_009078115.1	BIOML-A10	1
	GCF_009159095.1_ASM915909v1_genomic.fasta	GCA_009159095.1	BIOML-A21	1
	GCF_009159495.1_ASM915949v1_genomic.fasta	GCA_009159495.1	BIOML-A24	1
	GCF_009159505.1_ASM915950v1_genomic.fasta	GCA_009159505.1	BIOML-A20	1
	GCF_009159555.1_ASM915955v1_genomic.fasta	GCA_009159555.1	BIOML-A19	1
	GCF_009160775.1_ASM916077v1_genomic.fasta	GCA_009160775.1	BIOML-A18	1
	GCF_009160825.1_ASM916082v1_genomic.fasta	GCA_009160825.1	BIOML-A25	1
	GCF_009160845.1_ASM916084v1_genomic.fasta	GCA_009160845.1	BIOML-A17	1
	GCF_009160865.1_ASM916086v1_genomic.fasta	GCA_009160865.1	BIOML-A16	1
	GCF_009160885.1_ASM916088v1_genomic.fasta	GCA_009160885.1	BIOML-A14	1
	GCF_009160905.1_ASM916090v1_genomic.fasta	GCA_009160905.1	BIOML-A12	1
	GCF_009160915.1_ASM916091v1_genomic.fasta	GCA_009160915.1	BIOML-A15	1
	GCF_009160945.1_ASM916094v1_genomic.fasta	GCA_009160945.1	BIOML-A13	1
	GCF_015549425.1_ASM1554942v1_genomic.fasta	GCA_015549425.1	BSD2780061687_150420_D1	1
	GCF_015549755.1_ASM1554975v1_genomic.fasta	GCA_015549755.1	D52t1_170925_G6	1
	GCF_015551545.1_ASM1555154v1_genomic.fasta	GCA_015551545.1	D31t1_170403_D8	1
	GCF_017894325.1_ASM1789432v1_genomic.fasta	GCA_017894325.1	CNCM I-4319	1
	GCF_001405355.1_13414_6_61_genomic.fasta	GCA_001405355.1	2789STDY5608877	10
	GCF_001546225.1_ASM154622v1_genomic.fasta	GCA_001546225.1	MJR8628B	10
	GCF_004167365.1_ASM416736v1_genomic.fasta	GCA_004167365.1	ca_0067	10
	GCF_005844205.1_ASM584420v1_genomic.fasta	GCA_005844205.1	BSD2780061688st1_G1	10
	GCF_005844365.1_ASM584436v1_genomic.fasta	GCA_005844365.1	1001271st1_H11	10
	GCF_009075765.1_ASM907576v1_genomic.fasta	GCA_009075765.1	BIOML-A2	10
	GCF_011029205.1_ASM1102920v1_genomic.fasta	GCA_011029205.1	VA07-1AN	10
	GCF_015555005.1_ASM1555500v1_genomic.fasta	GCA_015555005.1	BSD2780061688b_171218_F12	10
	GCF_015667195.1_ASM1566719v1_genomic.fasta	GCA_015667195.1	1001271B_151109_F2	10
	GCF_015667555.1_ASM1566755v1_genomic.fasta	GCA_015667555.1	1001136B_160425_F1	10
	GCF_900637095.1_48450_G02_genomic.fasta	GCA_900637095.1	NCTC13001	10	102.713
	GCF_001020335.1_Bbif08v4_genomic.fasta	GCA_001020335.1	LMG 11583	11
	GCF_008868415.1_ASM886841v1_genomic.fasta	GCA_008868415.1	BIO5480	11
	GCF_016069985.1_ASM1606998v1_genomic.fasta	GCA_016069985.1	VKPM Ac-1579	11	102.313
	LMG11583.fasta	-	LMG11583	11
	A8.fasta	-	A8	12
	GCF_001020245.1_Bbif04v4_genomic.fasta	GCA_001020245.1	A8	12
	GCF_001020275.1_Bbif07v4_genomic.fasta	GCA_001020275.1	LMG 11582	12	102.307
	GCF_003094645.1_ASM309464v1_genomic.fasta	GCA_003094645.1	DS33_23	12
	GCF_003094735.1_ASM309473v1_genomic.fasta	GCA_003094735.1	DS31_23	12
	GCF_003094795.1_ASM309479v1_genomic.fasta	GCA_003094795.1	DS25_23	12
	GCF_003095035.1_ASM309503v1_genomic.fasta	GCA_003095035.1	DS26_23	12
	LMG11582.fasta	-	LMG11582	12
	324B.fasta	-	324B	13
	98B.fasta	-	98B	13
	GCF_000165905.1_ASM16590v1_genomic.fasta	GCA_000165905.1	PRL2010	13	102.722
	GCF_001020375.1_Bbif03v4_genomic.fasta	GCA_001020375.1	324B	13
	PRL2010.fasta	PRL2010.fasta	PRL2010	13
	GCF_001020325.1_Bbif10v4_genomic.fasta	GCA_001020325.1	LMG13200	14	102.236
	LMG13200.fasta	LMG13200.fasta	LMG13200	14
	GCF_003437325.1_ASM343732v1_genomic.fasta	GCA_003437325.1	TF06-14AC	15
	GCF_003437345.1_ASM343734v1_genomic.fasta	GCA_003437345.1	TF06-13	15	102.391
	GCF_003470585.1_ASM347058v1_genomic.fasta	GCA_003470585.1	AM18-29	15
	GCF_003471595.1_ASM347159v1_genomic.fasta	GCA_003471595.1	AM18-1	15
	GCF_019734315.1_ASM1973431v1_genomic.fasta	GCA_019734315.1	K05	15
	156B.fasta	-	156B	16	102.415
	184B.fasta	-	184B	16
	GCF_001020255.1_Bbif02v4_genomic.fasta	GCA_001020255.1	156B	16
	GCF_003573895.1_ASM357389v1_genomic.fasta	GCA_003573895.1	TMC 3115	17
	GCF_020892075.1_ASM2089207v1_genomic.fasta	GCA_020892075.1	YIT 10347	17	102.708
	GCF_019041375.1_NA_genomic.fasta	GCA_019041375.1	MSK.8.3	18
	GCF_019041835.1_NA_genomic.fasta	GCA_019041835.1	MSK.8.16	18	102.213
	GCF_000300215.1_ASM30021v1_genomic.fasta	GCA_000300215.1	IPLA 20015	19	83.2053
	GCF_901212485.1_NZ_Bifidobacterium_bifidum_MC1_genomic.fasta	GCA_901212485.1	Bifidobacterium_bifidum_MC1	2	99.9045
	81B.fasta	-	81B	3
	85B.fasta	-	85B	3
	GCF_001020355.1_Bbif01v4_genomic.fasta	GCA_001020355.1	85B	3	101.045
	GCF_000466525.1_ASM46652v1_genomic.fasta	GCA_000466525.1	ATCC 29521	4
	GCF_001685685.1_ASM168568v1_genomic.fasta	GCA_001685685.1	BI-14	4
	GCF_002076105.1_Bbif1887B_genomic.fasta	GCA_002076105.1	1887B	4
	GCF_003436635.1_ASM343663v1_genomic.fasta	GCA_003436635.1	TM02-17	4
	GCF_003436655.1_ASM343665v1_genomic.fasta	GCA_003436655.1	TM02-15	4
	GCF_003437945.1_ASM343794v1_genomic.fasta	GCA_003437945.1	TF05-1	4	102.255
	GCF_003465425.1_ASM346542v1_genomic.fasta	GCA_003465425.1	AF11-25B	4
	GCF_003466365.1_ASM346636v1_genomic.fasta	GCA_003466365.1	TM06-5	4
	GCF_003466395.1_ASM346639v1_genomic.fasta	GCA_003466395.1	TM06-10	4
	GCF_003467985.1_ASM346798v1_genomic.fasta	GCA_003467985.1	AM42-15AC	4
	GCF_003472345.1_ASM347234v1_genomic.fasta	GCA_003472345.1	AM12-10	4
	GCF_003473145.1_ASM347314v1_genomic.fasta	GCA_003473145.1	AM12-9	4
	GCF_001595435.1_ASM159543v1_genomic.fasta	GCA_001595435.1	791	5
	GCF_002114145.1_ASM211414v1_genomic.fasta	GCA_002114145.1	ICIS-310	5
	GCF_003790385.1_ASM379038v1_genomic.fasta	GCA_003790385.1	ICIS-643	5
	GCF_004799295.1_ASM479929v1_genomic.fasta	GCA_004799295.1	ICIS-202	5
	GCF_016070035.1_ASM1607003v1_genomic.fasta	GCA_016070035.1	VKPM Ac-1784	5
	GCF_020710245.1_ASM2071024v1_genomic.fasta	GCA_020710245.1	ICIS-629	5
	GCF_020861855.1_ASM2086185v1_genomic.fasta	GCA_020861855.1	ICIS-176	5	102.636
	GCF_022014355.1_ASM2201435v1_genomic.fasta	GCA_022014355.1	791	5
	2094B.fasta	-	2094B	6
	GCF_000265095.1_ASM26509v1_genomic.fasta	GCA_000265095.1	BGN4	6
	GCF_000741085.1_Bifbif_genomic.fasta	GCA_000741085.1	LMG 11041	6
	GCF_000771485.1_DSM-20456_genomic.fasta	GCA_000771485.1	DSM 20456	6
	GCF_001025135.1_ASM102513v1_genomic.fasta	GCA_001025135.1	JCM 1255	6	102.715
	GCF_001281345.1_ASM128134v1_genomic.fasta	GCA_001281345.1	BF3	6
	GCF_003436135.1_ASM343613v1_genomic.fasta	GCA_003436135.1	TM07-4AC	6
	GCF_003436575.1_ASM343657v1_genomic.fasta	GCA_003436575.1	TM04-12	6
	GCF_003437785.1_ASM343778v1_genomic.fasta	GCA_003437785.1	TF05-39	6
	GCF_003466485.1_ASM346648v1_genomic.fasta	GCA_003466485.1	TM05-15	6
	GCF_003468415.1_ASM346841v1_genomic.fasta	GCA_003468415.1	AM36-1AC	6
	GCF_003470615.1_ASM347061v1_genomic.fasta	GCA_003470615.1	AM18-12AC	6
	GCF_003471555.1_ASM347155v1_genomic.fasta	GCA_003471555.1	AM18-11	6
	GCF_009077975.1_ASM907797v1_genomic.fasta	GCA_009077975.1	BIOML-A6	6
	GCF_013867495.1_ASM1386749v1_genomic.fasta	GCA_013867495.1	s-1	6
	GCF_015549125.1_ASM1554912v1_genomic.fasta	GCA_015549125.1	1001283B150225_161107_H11	6
	GCF_016307165.1_ASM1630716v1_genomic.fasta	GCA_016307165.1	UBBB-55	6
	GCF_016838705.1_ASM1683870v1_genomic.fasta	GCA_016838705.1	HN002	6
	GCF_017814645.1_ASM1781464v1_genomic.fasta	GCA_017814645.1	BB-G90	6
	GCF_022133625.1_NA_genomic.fasta	GCA_022133625.1	DFI.7.59	6
	GCF_900112465.1_IMG-taxon_2654588208_annotated_assembly_genomic.fasta	GCA_900112465.1	Calf96	6
	GCF_003390735.1_ASM339073v1_genomic.fasta	GCA_003390735.1	S6	7	102.732
	GCF_902386775.1_UHGG_MGYG-HGUT-02396_genomic.fasta	GCA_902386775.1	MGYG-HGUT-02396	7
	GCF_000299595.1_ASM29959v1_genomic.fasta	GCA_000299595.1	LMG 13195	8
	GCF_001020415.1_Bbif09v4_genomic.fasta	GCA_001020415.1	LMG 13195	8	102.023
	LMG13195.fasta	-	LMG13195	8
	361B.fasta	-	361B	9
	GCF_002845845.1_ASM284584v1_genomic.fasta	GCA_002845845.1	PRI 1	9	102.721
	GCF_003094715.1_ASM309471v1_genomic.fasta	GCA_003094715.1	DS32_23	9
	GCF_003094755.1_ASM309475v1_genomic.fasta	GCA_003094755.1	DS30_23	9
	GCF_020908005.1_ASM2090800v1_genomic.fasta	GCA_020908005.1	ICIS-504	9
B. breve	GCF_001685705.1_ASM168570v1_genomic.fasta	GCA_001685705.1	BR-06	1	80.522
	GCF_001685845.1_ASM168584v1_genomic.fasta	GCA_001685845.1	BR-21	2	100.941
	GCF_002838485.1_ASM283848v1_genomic.fasta	GCA_002838485.1	215W447a	3	102.217
	GCF_003370195.1_ASM337019v1_genomic.fasta	GCA_003370195.1	44591	4	91.2989
	GCF_001685765.1_ASM168576v1_genomic.fasta	GCA_001685765.1	BR-14	5	100.394
	GCF_002838345.1_ASM283834v1_genomic.fasta	GCA_002838345.1	NRBB57	6	103.198
	GCF_002838305.1_ASM283830v1_genomic.fasta	GCA_002838305.1	NRBB11	6
	GCF_000411435.1_Bifi_brev_HPH0326_V1_genomic.fasta	GCA_000411435.1	HPH0326	7	101.93
	GCF_001263855.1_ASM126385v1_genomic.fasta	GCA_001263855.1	MCC 1114	8	101.634
	GCF_001263915.1_ASM126391v1_genomic.fasta	GCA_001263915.1	MCC 1128	9	101.378
	GCF_002838725.1_ASM283872v1_genomic.fasta	GCA_002838725.1	DRBB30	10	103.2
	GCF_000568895.1_Mira_de-novo_assembly_genomic.fasta	GCA_000568895.1	2L	10
	GCF_000568955.1_ASM56895v1_genomic.fasta	GCA_000568955.1	12L	10
	GCF_002838585.1_ASM283858v1_genomic.fasta	GCA_002838585.1	CNCM I-4321	10
	GCF_001685905.1_ASM168590v1_genomic.fasta	GCA_001685905.1	BR-H29	11	101.076
	GCF_002838505.1_ASM283850v1_genomic.fasta	GCA_002838505.1	DRBB28	12	102.206
	GCF_000568975.1_ASM56897v1_genomic.fasta	GCA_000568975.1	JCM 7017	13	103.188
	GCF_001264135.1_ASM126413v1_genomic.fasta	GCA_001264135.1	MCC 1454	13
	GCF_925285005.1_IM703_genomic.fasta	GCA_925285005.1	IM703	14	101.749
	GCF_000220135.1_ASM22013v1_genomic.fasta	GCA_000220135.1	UCC2003	15	103.202
	GCF_009429085.1_ASM942908v1_genomic.fasta	GCA_009429085.1	IDCC4401	15
	GCF_902387425.1_UHGG_MGYG-HGUT-02469_genomic.fasta	GCA_902387425.1	MGYG-HGUT-02469	15
	GCF_001264045.1_ASM126404v1_genomic.fasta	GCA_001264045.1	MCC 0121	16	101.636
	GCF_002838705.1_ASM283870v1_genomic.fasta	GCA_002838705.1	DRBB29	17	103.203
	GCF_002838445.1_ASM283844v1_genomic.fasta	GCA_002838445.1	DRBB27	17
	GCF_001189355.1_assBREI4_genomic.fasta	GCA_001189355.1	BBRI4	18	101.718
	GCF_001990225.1_ASM199022v1_genomic.fasta	GCA_001990225.1	LMC520	19	102.593
	GCF_001281425.1_ASM128142v1_genomic.fasta	GCA_001281425.1	BR3	19
	GCF_002076055.1_Bbif1891B_genomic.fasta	GCA_002076055.1	1891B	19
	GCF_016648955.1_ASM1664895v1_genomic.fasta	GCA_016648955.1	PRL2020	19
	GCF_016648985.1_ASM1664898v1_genomic.fasta	GCA_016648985.1	M1D	19
	GCF_002838425.1_ASM283842v1_genomic.fasta	GCA_002838425.1	NRBB56	20	102.202
	GCF_020538685.1_ASM2053868v1_genomic.fasta	GCA_020538685.1	MSK.23.130	21	102.496
	GCF_019052255.1_ASM1905225v1_genomic.fasta	GCA_019052255.1	MSK.22.113	21
	GCF_019125915.1_ASM1912591v1_genomic.fasta	GCA_019125915.1	MSK.22.45	21
	GCF_019125975.1_ASM1912597v1_genomic.fasta	GCA_019125975.1	MSK.22.4	21
	GCF_019126115.1_ASM1912611v1_genomic.fasta	GCA_019126115.1	MSK.22.99	21
	GCF_019126155.1_ASM1912615v1_genomic.fasta	GCA_019126155.1	MSK.22.65	21
	GCF_019126195.1_ASM1912619v1_genomic.fasta	GCA_019126195.1	MSK.22.64	21
	GCF_019126215.1_ASM1912621v1_genomic.fasta	GCA_019126215.1	MSK.22.124	21
	GCF_019126245.1_ASM1912624v1_genomic.fasta	GCA_019126245.1	MSK.22.34	21
	GCF_019126315.1_ASM1912631v1_genomic.fasta	GCA_019126315.1	MSK.22.57	21
	GCF_019126325.1_ASM1912632v1_genomic.fasta	GCA_019126325.1	MSK.22.97	21
	GCF_019126415.1_ASM1912641v1_genomic.fasta	GCA_019126415.1	MSK.22.68	21
	GCF_019126515.1_ASM1912651v1_genomic.fasta	GCA_019126515.1	MSK.22.2	21
	GCF_019126535.1_ASM1912653v1_genomic.fasta	GCA_019126535.1	MSK.22.20	21
	GCF_019126565.1_ASM1912656v1_genomic.fasta	GCA_019126565.1	MSK.22.107	21
	GCF_019126575.1_ASM1912657v1_genomic.fasta	GCA_019126575.1	MSK.22.118	21
	GCF_019126615.1_ASM1912661v1_genomic.fasta	GCA_019126615.1	MSK.22.117	21
	GCF_019126635.1_ASM1912663v1_genomic.fasta	GCA_019126635.1	MSK.22.114	21
	GCF_019126695.1_ASM1912669v1_genomic.fasta	GCA_019126695.1	MSK.22.116	21
	GCF_019126735.1_ASM1912673v1_genomic.fasta	GCA_019126735.1	MSK.22.100	21
	GCF_019126775.1_ASM1912677v1_genomic.fasta	GCA_019126775.1	MSK.22.105	21
	GCF_019126785.1_ASM1912678v1_genomic.fasta	GCA_019126785.1	MSK.22.106	21
	GCF_019126815.1_ASM1912681v1_genomic.fasta	GCA_019126815.1	MSK.22.111	21
	GCF_019126835.1_ASM1912683v1_genomic.fasta	GCA_019126835.1	MSK.22.101	21
	GCF_019126855.1_ASM1912685v1_genomic.fasta	GCA_019126855.1	MSK.22.11	21
	GCF_019126875.1_ASM1912687v1_genomic.fasta	GCA_019126875.1	MSK.22.108	21
	GCF_019126915.1_ASM1912691v1_genomic.fasta	GCA_019126915.1	MSK.22.109	21
	GCF_019126935.1_ASM1912693v1_genomic.fasta	GCA_019126935.1	MSK.22.104	21
	GCF_019126945.1_ASM1912694v1_genomic.fasta	GCA_019126945.1	MSK.22.103	21
	GCF_019126975.1_ASM1912697v1_genomic.fasta	GCA_019126975.1	MSK.22.115	21
	GCF_019126995.1_ASM1912699v1_genomic.fasta	GCA_019126995.1	MSK.22.102	21
	GCF_020538485.1_ASM2053848v1_genomic.fasta	GCA_020538485.1	MSK.23.143	21
	GCF_020538545.1_ASM2053854v1_genomic.fasta	GCA_020538545.1	MSK.23.144	21
	GCF_020538645.1_ASM2053864v1_genomic.fasta	GCA_020538645.1	MSK.23.133	21
	GCF_020538815.1_ASM2053881v1_genomic.fasta	GCA_020538815.1	MSK.23.124	21
	GCF_020538845.1_ASM2053884v1_genomic.fasta	GCA_020538845.1	MSK.23.105	21
	GCF_020539025.1_ASM2053902v1_genomic.fasta	GCA_020539025.1	MSK.22.82	21
	GCF_020539085.1_ASM2053908v1_genomic.fasta	GCA_020539085.1	MSK.22.80	21
	GCF_020539105.1_ASM2053910v1_genomic.fasta	GCA_020539105.1	MSK.22.71	21
	GCF_020539185.1_ASM2053918v1_genomic.fasta	GCA_020539185.1	MSK.22.73	21
	GCF_020733045.1_ASM2073304v1_genomic.fasta	GCA_020733045.1	MSK.23.141	21
	GCF_014779815.1_ASM1477981v1_genomic.fasta	GCA_014779815.1	142	22	97.9662
	GCF_002838365.1_ASM283836v1_genomic.fasta	GCA_002838365.1	NRBB50	23	103.192
	GCF_000466545.1_ASM46654v1_genomic.fasta	GCA_000466545.1	JCP7499	23
	GCF_001546235.1_ASM154623v1_genomic.fasta	GCA_001546235.1	GED8481	23
	GCF_002838565.1_ASM283856v1_genomic.fasta	GCA_002838565.1	139W423	23
	GCF_003370125.1_ASM337012v1_genomic.fasta	GCA_003370125.1	W20-13	23
	GCF_003370265.1_ASM337026v1_genomic.fasta	GCA_003370265.1	W56	23
	GCF_006546585.1_ASM654658v1_genomic.fasta	GCA_006546585.1	SC95	23
	GCF_015667655.1_ASM1566765v1_genomic.fasta	GCA_015667655.1	BSD2780061687_150420_F12	23
	GCF_015668215.1_ASM1566821v1_genomic.fasta	GCA_015668215.1	1001285H_161024_A11	23
	GCF_900157125.1_Bifido_07_v1_genomic.fasta	GCA_900157125.1	Bifido_07	23
	GCF_901980275.1_INIA_P734_genomic.fasta	GCA_901980275.1	INIA P734	23
	GCF_902167575.1_B.breve_2_mod_mod2_genomic.fasta	GCA_902167575.1	B.breve_2_mod	24	101.69
	GCF_002914865.1_ASM291486v1_genomic.fasta	GCA_002914865.1	LMG S-29190	25	102.629
	GCF_002838405.1_ASM283840v1_genomic.fasta	GCA_002838405.1	NRBB51	25
	GCF_004802595.1_ASM480259v1_genomic.fasta	GCA_004802595.1	UBBR-01	25
	GCF_002838225.1_ASM283822v1_genomic.fasta	GCA_002838225.1	DRBB26	26	100.896
	GCF_013267755.1_ASM1326775v1_genomic.fasta	GCA_013267755.1	JTL	27	103.185
	158B_multifasta.fasta	-	158B	27
	676B_multifasta.fasta	-	676B	27
	GCF_000213865.1_ASM21386v1_genomic.fasta	GCA_000213865.1	ACS-071-V-Sch8b	27
	GCF_000568875.1_Mira_de-novo_assembly_genomic.fasta	GCA_000568875.1	31L	27
	GCF_000569055.1_ASM56905v1_genomic.fasta	GCA_000569055.1	689b	27
	GCF_000569075.1_ASM56907v1_genomic.fasta	GCA_000569075.1	S27	27
	GCF_002075865.1_Bbif1900B_genomic.fasta	GCA_002075865.1	1900B	27
	GCF_002271275.1_Bbre7Ev1_genomic.fasta	GCA_002271275.1	7E	27
	GCF_004319685.1_ASM431968v1_genomic.fasta	GCA_004319685.1	BR03	27
	GCF_009498435.1_ASM949843v1_genomic.fasta	GCA_009498435.1	JSRL01	27
	GCF_015554875.1_ASM1555487v1_genomic.fasta	GCA_015554875.1	1001270B_150601_B2	27
	GCF_900102865.1_IMG-taxon_2651870312_annotated_assembly_genomic.fasta	GCA_900102865.1	RP2	27
	GCF_900157105.1_Bifido_10_v1_genomic.fasta	GCA_900157105.1	Bifido_10	27
	GCF_925318455.1_IM1386_genomic.fasta	GCA_925318455.1	IM1386	27
	GCF_001685865.1_ASM168586v1_genomic.fasta	GCA_001685865.1	BR-A29	28	101.585
	GCF_901212525.1_NZ_Bifidobacterium_breve_MC1_genomic.fasta	GCA_901212525.1	Bifidobacterium_breve_MC1	29	101.686
	GCF_000226175.1_ASM22617v2_genomic.fasta	GCA_000226175.2	DPC 6330	30	100.951
	GCF_002838385.1_ASM283838v1_genomic.fasta	GCA_002838385.1	NRBB52	31	102.732
	GCF_002076075.1_Bbif1889B_genomic.fasta	GCA_002076075.1	1889B	31
	GCF_001685785.1_ASM168578v1_genomic.fasta	GCA_001685785.1	BR-15	32	101.019
	GCF_001264105.1_ASM126410v1_genomic.fasta	GCA_001264105.1	MCC 1340	33	101.199
	GCF_024760465.1_ASM2476046v1_genomic.fasta	GCA_024760465.1	1101A	34	101.597
	GCF_902167875.1_B.breve_1_mod_mod2_genomic.fasta	GCA_902167875.1	B.breve_1_mod	35	101.596
	GCF_000569015.1_ASM56901v1_genomic.fasta	GCA_000569015.1	JCM 7019	36	102.196
	GCF_902505445.1_LH24_genomic.fasta	GCA_902505445.1	LH_24	37	102.898
	GCF_902505485.1_LH21_genomic.fasta	GCA_902505485.1	LH_21	37
	GCF_001685745.1_ASM168574v1_genomic.fasta	GCA_001685745.1	BR-10	38	99.7835
	GCF_902167895.1_Bifidobacterium_breve_JG_Bg463_genomic.fasta	GCA_902167895.1	Bifidobacterium_breve_JG_Bg463	39	100.778
	GCF_001685945.1_ASM168594v1_genomic.fasta	GCA_001685945.1	BR-L29	40	101.561
	GCF_002838645.1_ASM283864v1_genomic.fasta	GCA_002838645.1	NRBB20	41	103.187
	GCF_000569035.1_ASM56903v1_genomic.fasta	GCA_000569035.1	NCFB 2258	41
	GCF_002838265.1_ASM283826v1_genomic.fasta	GCA_002838265.1	NRBB02	41
	GCF_002838285.1_ASM283828v1_genomic.fasta	GCA_002838285.1	NRBB04	41
	GCF_002838605.1_ASM283860v1_genomic.fasta	GCA_002838605.1	NRBB18	41
	GCF_002838625.1_ASM283862v1_genomic.fasta	GCA_002838625.1	NRBB19	41
	GCF_002838665.1_ASM283866v1_genomic.fasta	GCA_002838665.1	NRBB27	41
	GCF_002838685.1_ASM283868v1_genomic.fasta	GCA_002838685.1	NRBB49	41
	GCF_002838745.1_ASM283874v1_genomic.fasta	GCA_002838745.1	NRBB08	41
	GCF_024665435.1_ASM2466543v1_genomic.fasta	GCA_024665435.1	BIF195	41
	GCF_002861455.1_ASM286145v1_genomic.fasta	GCA_002861455.1	UMB0915	42	102.216
	GCF_002871815.1_ASM287181v1_genomic.fasta	GCA_002871815.1	UMB0089	42
	GCF_001685825.1_ASM168582v1_genomic.fasta	GCA_001685825.1	BR-20	43	101.541
	GCF_003813065.1_ASM381306v1_genomic.fasta	GCA_003813065.1	FDAARGOS_561	44	103.188
	GCF_000158015.1_ASM15801v1_genomic.fasta	GCA_000158015.1	DSM 20213	44
	GCF_000741125.1_Bifbre_genomic.fasta	GCA_000741125.1	LMG 13208	44
	GCF_000771305.1_DSM-20213_genomic.fasta	GCA_000771305.1	DSM 20213	44
	GCF_001025175.1_ASM102517v1_genomic.fasta	GCA_001025175.1	JCM 1192	44
	GCF_002838245.1_ASM283824v1_genomic.fasta	GCA_002838245.1	NRBB01	44
	GCF_003095095.1_ASM309509v1_genomic.fasta	GCA_003095095.1	DS15_17	44
	GCF_008868405.1_ASM886840v1_genomic.fasta	GCA_008868405.1	BIO6018	44
	GCF_900637145.1_49569_E01_genomic.fasta	GCA_900637145.1	NCTC11815	44
	GCF_925281835.1_IM1336_genomic.fasta	GCA_925281835.1	IM1336	44
	GCF_000247755.1_ASM24775v2_genomic.fasta	GCA_000247755.2	CECT 7263	45	101.835
	GCF_002027265.1_ASM202726v1_genomic.fasta	GCA_002027265.1	CECT7263	45
	GCF_001264095.1_ASM126409v1_genomic.fasta	GCA_001264095.1	MCC 1094	46	101.672
	GCF_001685805.1_ASM168580v1_genomic.fasta	GCA_001685805.1	BR-19	47	101.772
	GCF_001263935.1_ASM126393v1_genomic.fasta	GCA_001263935.1	MCC 1605	48	100.777
	GCF_015547895.1_ASM1554789v1_genomic.fasta	GCA_015547895.1	BSD2780061688_150302_F6	49	101.925
	GCF_003860285.1_ASM386028v1_genomic.fasta	GCA_003860285.1	lw01	50	102.192
	GCF_009931415.1_ASM993141v1_genomic.fasta	GCA_009931415.1	JR01	51	102.041
	GCF_002838465.1_ASM283846v1_genomic.fasta	GCA_002838465.1	017W439	52	103.182
	GCF_001264155.1_ASM126415v1_genomic.fasta	GCA_001264155.1	MCC 1604	52
	GCF_002838545.1_ASM283854v1_genomic.fasta	GCA_002838545.1	082W48	52
	GCF_003370155.1_ASM337015v1_genomic.fasta	GCA_003370155.1	44663	52
	GCF_003370105.1_ASM337010v1_genomic.fasta	GCA_003370105.1	N6D12	53	95.7491
	GCF_001685885.1_ASM168588v1_genomic.fasta	GCA_001685885.1	BR-C29	54	101.593
	GCF_001264035.1_ASM126403v1_genomic.fasta	GCA_001264035.1	MCC 0305	55	101.762
	GCF_002838525.1_ASM283852v1_genomic.fasta	GCA_002838525.1	180W83	56	102.188
	GCF_002838325.1_ASM283832v1_genomic.fasta	GCA_002838325.1	NRBB09	57	101.038
	GCF_001685925.1_ASM168592v1_genomic.fasta	GCA_001685925.1	BR-I29	58	100.969
	GCF_001685725.1_ASM168572v1_genomic.fasta	GCA_001685725.1	BR-07	59	100.065
	GCF_003370295.1_ASM337029v1_genomic.fasta	GCA_003370295.1	91-1	60	89.3973
	GCF_003370175.1_ASM337017v1_genomic.fasta	GCA_003370175.1	322-1	61	94.0232
	GCF_001263845.1_ASM126384v1_genomic.fasta	GCA_001263845.1	MCC 0476	62	101.725
	GCF_015670155.1_ASM1567015v1_genomic.fasta	GCA_015670155.1	1001287H_170206_A8	63	98.7865
B. longum	GCF_000020425.1_ASM2042v1_genomic.fasta	GCA_000020425.1	ATCC 15697	1
	GCF_902167885.1_B.longum_ssp_infantis_6_mod2_genomic.fasta	GCA_902167885.1	B.longum_ssp_infantis_6	1
	GCF_000825105.1_BIB1401242951.V1_genomic.fasta	GCA_000825105.1	BIB1401242951	1
	GCF_000825125.1_BIB1401272845a.V1_genomic.fasta	GCA_000825125.1	BIB1401272845a	1
	GCF_000825145.1_BIB1401272845b.V1_genomic.fasta	GCA_000825145.1	BIB1401272845b	1
	GCF_000825005.1_BIC1206122787.V1_genomic.fasta	GCA_000825005.1	BIC1206122787	1
	GCF_000825025.1_BIC1307292462.V1_genomic.fasta	GCA_000825025.1	BIC1307292462	1
	GCF_000825045.1_BIC1401111250.V1_genomic.fasta	GCA_000825045.1	BIC1401111250	1
	GCF_000825065.1_BIC1401212621a.V1_genomic.fasta	GCA_000825065.1	BIC1401212621a	1
	GCF_000825085.1_BIC1401212621b.V1_genomic.fasta	GCA_000825085.1	BIC1401212621b	1
	GCF_900157075.1_Bifido_S1_v1_genomic.fasta	GCA_900157075.1	Bifido_S1	1
	GCF_000771105.1_DSM-20088_genomic.fasta	GCA_000771105.1	DSM 20088	1
	GCF_000269965.1_ASM26996v1_genomic.fasta	GCA_000269965.1	JCM 1222	1
	GCF_019660445.1_ASM1966044v1_genomic.fasta	GCA_019660445.1	JCM 7007	1
	GCF_902381625.1_UHGG_MGYG-HGUT-01292_genomic.fasta	GCA_902381625.1	MGYG-HGUT-01292	1
	GCF_900637215.1_49888_B01_genomic.fasta	GCA_900637215.1	NCTC11817	1	103.236
	GCF_900445755.1_59024_E01_genomic.fasta	GCA_900445755.1	NCTC13219	1
	GCF_900157065.1_PC1_v1_genomic.fasta	GCA_900157065.1	PC1	1
	GCF_900157185.1_PC4_v1_genomic.fasta	GCA_900157185.1	PC4	1
	GCF_939171695.1_hadza_1932_Bf40_genomic.fasta	GCA_939171695.1	hadza_1932_Bf40	2
	GCF_939147835.1_hadza_1932_Bf41_genomic.fasta	GCA_939147835.1	hadza_1932_Bf41	2
	GCF_939148425.1_hadza_1932_Bf43_genomic.fasta	GCA_939148425.1	hadza_1932_Bf43	2
	GCF_939153955.1_hadza_2614_Bf27_genomic.fasta	GCA_939153955.1	hadza_2614_Bf27	2
	GCF_939109825.1_hadza_2614_Bf28_genomic.fasta	GCA_939109825.1	hadza_2614_Bf28	2	99.7182
	GCF_939125965.1_hadza_2614_Bf29_genomic.fasta	GCA_939125965.1	hadza_2614_Bf29	2
	GCF_939149325.1_hadza_2614_Bf30_genomic.fasta	GCA_939149325.1	hadza_2614_Bf30	2
	GCF_939130405.1_hadza_2614_Bf31_genomic.fasta	GCA_939130405.1	hadza_2614_Bf31	2
	GCF_939174075.1_hadza_2614_Bf32_genomic.fasta	GCA_939174075.1	hadza_2614_Bf32	2
	GCF_939149175.1_hadza_2614_Bf33_genomic.fasta	GCA_939149175.1	hadza_2614_Bf33	2
	GCF_939149025.1_hadza_2614_Bf34_genomic.fasta	GCA_939149025.1	hadza_2614_Bf34	2
	GCF_939148885.1_hadza_2614_Bf35_genomic.fasta	GCA_939148885.1	hadza_2614_Bf35	2
	GCF_939175635.1_hadza_2614_Bf36_genomic.fasta	GCA_939175635.1	hadza_2614_Bf36	2
	GCF_015102215.1_ASM1510221v1_genomic.fasta	GCA_015102215.1	JCM 11347	3	97.0077
	GCF_022819225.1_ASM2281922v1_genomic.fasta	GCA_022819225.1	JRPT	4	102.232
	GCF_023205855.1_ASM2320585v1_genomic.fasta	GCA_023205855.1	BB-02	5	100.93
	GCF_024665655.1_ASM2466565v1_genomic.fasta	GCA_024665655.1	BB-02	5
	GCF_018140675.1_ASM1814067v1_genomic.fasta	GCA_018140675.1	BINF	5
	GCF_902505535.1_LH23_genomic.fasta	GCA_902505535.1	LH_23	6	99.0069
	GCF_902167915.1_Bifidobacterium_longum_subsp_infantis_JG_Bg463_genomic.fasta	GCA_902167915.1	Bifidobacterium_longum_subsp_infantis_JG_Bg463	7
	GCF_902167775.1_NZ_Bifidobacterium_longum_infantis_BG463.m5.93_JG_genomic.fasta	GCA_902167775.1	NZ_Bifidobacterium_longum_infantis_BG463.m5.93_JG	7	100.375
	GCF_001686105.1_ASM168610v1_genomic.fasta	GCA_001686105.1	IN-07	8	79.0395
	GCF_004803425.1_ASM480342v1_genomic.fasta	GCA_004803425.1	UBBI-01	9	98.6768
	GCF_003370005.1_ASM337000v1_genomic.fasta	GCA_003370005.1	N6D05	10	94.5444
	GCF_940588555.1_hadza_2261_Bf14_genomic.fasta	GCA_940588555.1	hadza_2261_Bf14	11	100.926
	GCF_939121705.1_hadza_2261_Bf16_genomic.fasta	GCA_939121705.1	hadza_2261_Bf16	11
	GCF_939128435.1_hadza_2261_Bf19_genomic.fasta	GCA_939128435.1	hadza_2261_Bf19	11
	GCF_939126575.1_hadza_2261_Bf21_genomic.fasta	GCA_939126575.1	hadza_2261_Bf21	11
	GCF_000730105.1_ASM73010v1_genomic.fasta	GCA_000730105.1	1-5B	12	102.724
	GCF_000261245.1_Blongum16Bv1.0_genomic.fasta	GCA_000261245.1	1-6B	12
	GCF_000261265.1_Blongum44Bv1.0_genomic.fasta	GCA_000261265.1	44B	12
	GCF_017299595.1_ASM1729959v1_genomic.fasta	GCA_017299595.1	JCM 7009	13
	GCF_017378625.1_ASM1737862v1_genomic.fasta	GCA_017378625.1	JCM 7010	13
	GCF_017357365.1_ASM1735736v1_genomic.fasta	GCA_017357365.1	JCM 7011	13	99.0845
	GCF_003465455.1_ASM346545v1_genomic.fasta	GCA_003465455.1	AF11-12	14
	GCF_003465095.1_ASM346509v1_genomic.fasta	GCA_003465095.1	AF11-41	14	102.136
	GCF_900157055.1_Bifido_09_v1_genomic.fasta	GCA_900157055.1	Bifido_09	15	101.525
	GCF_001686185.1_ASM168618v1_genomic.fasta	GCA_001686185.1	LO-21	16	56.8692
	GCF_001686125.1_ASM168612v1_genomic.fasta	GCA_001686125.1	IN-F29	17	98.6689
	GCF_001870755.1_ASM187075v1_genomic.fasta	GCA_001870755.1	TPY12-1	18	98.9242
	GCF_004334545.1_ASM433454v1_genomic.fasta	GCA_004334545.1	MCC10002	19	99.2043
	GCF_004333925.1_ASM433392v1_genomic.fasta	GCA_004333925.1	MCC10015	20	100.554
	GCF_004332945.1_ASM433294v1_genomic.fasta	GCA_004332945.1	MCC10116	21	99.3315
	GCF_000261205.1_Blongum22Bv1.0_genomic.fasta	GCA_000261205.1	2-2B	22
	GCF_000261225.1_Blongum35Bv1.0_genomic.fasta	GCA_000261225.1	35B	22
	GCF_000730055.1_ASM73005v1_genomic.fasta	GCA_000730055.1	7-1B	22	102.822
	GCF_004333935.1_ASM433393v1_genomic.fasta	GCA_004333935.1	MCC10017	23
	GCF_004333635.1_ASM433363v1_genomic.fasta	GCA_004333635.1	MCC10043	23
	GCF_004333565.1_ASM433356v1_genomic.fasta	GCA_004333565.1	MCC10048	23
	GCF_004333375.1_ASM433337v1_genomic.fasta	GCA_004333375.1	MCC10067	23
	GCF_004333365.1_ASM433336v1_genomic.fasta	GCA_004333365.1	MCC10068	23	102.507
	GCF_902167555.1_B.longum_ssp_infantis_2_mod_mod2_genomic.fasta	GCA_902167555.1	B.longum_ssp_infantis_2_mod	24	99.2522
	GCF_939095605.1_hadza_2261_Bf12_genomic.fasta	GCA_939095605.1	hadza_2261_Bf12	25	97.0946
	GCF_902505555.1_LH664_genomic.fasta	GCA_902505555.1	LH_664	26	100.381
	GCF_902505515.1_LH665_genomic.fasta	GCA_902505515.1	LH_665	26
	GCF_902505525.1_LH666_genomic.fasta	GCA_902505525.1	LH_666	26
	GCF_004919065.2_ASM491906v2_genomic.fasta	GCA_004919065.2	Bi-26	27
	GCF_013204895.1_ASM1320489v1_genomic.fasta	GCA_013204895.1	BI-G201	27
	GCF_008868445.1_ASM886844v1_genomic.fasta	GCA_008868445.1	BIO5478	27
	GCF_000730125.1_ASM73012v1_genomic.fasta	GCA_000730125.1	EK3	27
	GCF_023208135.1_ASM2320813v1_genomic.fasta	GCA_023208135.1	NLS	27
	GCF_023205835.1_ASM2320583v1_genomic.fasta	GCA_023205835.1	PI_002	27
	GCF_023205815.1_ASM2320581v1_genomic.fasta	GCA_023205815.1	PI_003	27
	GCF_023205795.1_ASM2320579v1_genomic.fasta	GCA_023205795.1	PI_004	27
	GCF_023208115.1_ASM2320811v1_genomic.fasta	GCA_023208115.1	PI_005	27	98.6187
	GCF_023208155.1_ASM2320815v1_genomic.fasta	GCA_023208155.1	PI_006	27
	GCF_023208095.1_ASM2320809v1_genomic.fasta	GCA_023208095.1	PI_007	27
	GCF_023208075.1_ASM2320807v1_genomic.fasta	GCA_023208075.1	PI_008	27
	GCF_023208055.1_ASM2320805v1_genomic.fasta	GCA_023208055.1	PI_009	27
	GCF_023208035.1_ASM2320803v1_genomic.fasta	GCA_023208035.1	PI_010	27
	GCF_019125315.1_ASM1912531v1_genomic.fasta	GCA_019125315.1	MSK.5.15	28	101.554
	GCF_001870705.1_ASM187070v1_genomic.fasta	GCA_001870705.1	BSM11-5	29	101.116
	GCF_902167565.1_B.longum_ssp_infantis_5_mod2_genomic.fasta	GCA_902167565.1	B.longum_ssp_infantis_5	30	95.4168
	GCF_901212585.1_NZ_Bifidobacterium_longum_subsp_infantis_MC2_genomic.fasta	GCA_901212585.1	Bifidobacterium_longum_subsp_infantis_MC2	30
	GCF_020181415.1_ASM2018141v1_genomic.fasta	GCA_020181415.1	NBRC 114370	31	102.202
	GCF_022135285.1_NA_genomic.fasta	GCA_022135285.1	DFI.7.25	32	102.532
	GCF_022135165.1_NA_genomic.fasta	GCA_022135165.1	DFI.7.38	32
	GCF_022133665.1_NA_genomic.fasta	GCA_022133665.1	DFI.7.57	32
	GCF_022133565.1_NA_genomic.fasta	GCA_022133565.1	DFI.7.60	32
	GCF_002076025.1_Bbif1888B_genomic.fasta	GCA_002076025.1	1888B	33
	GCF_001281305.1_ASM128130v1_genomic.fasta	GCA_001281305.1	BT1	33	101.376
	GCF_900157085.1_Bifido_04_v1_genomic.fasta	GCA_900157085.1	Bifido_04	34	97.4883
	GCF_015670475.1_ASM1567047v1_genomic.fasta	GCA_015670475.1	1001283B150225_161107_D10	35	102.65
	GCF_015669715.1_ASM1566971v1_genomic.fasta	GCA_015669715.1	1001283B150225_161107_F12	35
	GCF_902167595.1_B.longum_ssp_infantis_4_mod2_genomic.fasta	GCA_902167595.1	B.longum_ssp_infantis_4	36
	GCF_901212475.1_NZ_Bifidobacterium_longum_subsp_infantis_MC1_genomic.fasta	GCA_901212475.1	Bifidobacterium_longum_subsp_infantis_MC1	36	100.169
	GCF_004333045.1_ASM433304v1_genomic.fasta	GCA_004333045.1	MCC10096	37	100.877
	458B.fasta	-	458B	38
	GCF_016759665.1_ASM1675966v1_genomic.fasta	GCA_016759665.1	458B	38	102.648
	GCF_004333235.1_ASM433323v1_genomic.fasta	GCA_004333235.1	MCC10076	39	100.367
	GCF_002832985.1_ASM283298v1_genomic.fasta	GCA_002832985.1	APC1503	40	101.622
	GCF_939148185.1_hadza_1834_Bf44_genomic.fasta	GCA_939148185.1	hadza_1834_Bf44	41	101.622
	GCF_003472305.1_ASM347230v1_genomic.fasta	GCA_003472305.1	AM12-16	42
	GCF_018141605.1_ASM1814160v1_genomic.fasta	GCA_018141605.1	I2-2-3	42
	GCF_018141585.1_ASM1814158v1_genomic.fasta	GCA_018141585.1	K2-21-4	42	102.428
	GCF_019127715.1_ASM1912771v1_genomic.fasta	GCA_019127715.1	MSK.20.96	43	101.609
	GCF_004334635.1_ASM433463v1_genomic.fasta	GCA_004334635.1	MCC10126	44	99.9451
	GCF_019125295.1_ASM1912529v1_genomic.fasta	GCA_019125295.1	MSK.5.11	45	102.627
	GCF_019125235.1_ASM1912523v1_genomic.fasta	GCA_019125235.1	MSK.5.3	45
	GCF_004334065.1_ASM433406v1_genomic.fasta	GCA_004334065.1	MCC10004	46	100.95
	GCF_014900875.1_ASM1490087v1_genomic.fasta	GCA_014900875.1	KCTC 5915	47	89.1532
	GCF_015554025.1_ASM1555402v1_genomic.fasta	GCA_015554025.1	1001275B_160808_B3	48	101.624
	GCF_939065775.1_hadza_1947_Bf3_genomic.fasta	GCA_939065775.1	hadza_1947_Bf3	49	97.8574
	GCF_004334035.1_ASM433403v1_genomic.fasta	GCA_004334035.1	MCC10008	50	100.349
	GCF_001686165.1_ASM168616v1_genomic.fasta	GCA_001686165.1	LO-10	51	101.537
	GCF_003465545.1_ASM346554v1_genomic.fasta	GCA_003465545.1	AF08-2	52	102.743
	GCF_003475055.1_ASM347505v1_genomic.fasta	GCA_003475055.1	AF34-9AC	52
	GCF_004332755.1_ASM433275v1_genomic.fasta	GCA_004332755.1	MCC10102	53	100.933
	GCF_015558965.1_ASM1555896v1_genomic.fasta	GCA_015558965.1	1001095H_141210_B2	54	95.2925
	GCF_020353915.1_ASM2035391v1_genomic.fasta	GCA_020353915.1	NBRC 114494	55	102.211
	GCF_002833265.1_ASM283326v1_genomic.fasta	GCA_002833265.1	APC1476	56
	GCF_002833255.1_ASM283325v1_genomic.fasta	GCA_002833255.1	DPC6320	56	102.655
	GCF_004333175.1_ASM433317v1_genomic.fasta	GCA_004333175.1	MCC10080	57
	GCF_004334145.1_ASM433414v1_genomic.fasta	GCA_004334145.1	MCC10083	57	102.019
	GCF_003438485.1_ASM343848v1_genomic.fasta	GCA_003438485.1	TF06-12AC	58	102.694
	GCF_003437715.1_ASM343771v1_genomic.fasta	GCA_003437715.1	TF06-45A	58
	GCF_004334075.1_ASM433407v1_genomic.fasta	GCA_004334075.1	MCC10003	59	100.398
	GCF_016759655.1_ASM1675965v1_genomic.fasta	GCA_016759655.1	2005B	60
	GCF_022496455.1_ASM2249645v1_genomic.fasta	GCA_022496455.1	2204B	60	101.085
	GCF_004334515.1_ASM433451v1_genomic.fasta	GCA_004334515.1	MCC10009	61
	GCF_004334355.1_ASM433435v1_genomic.fasta	GCA_004334355.1	MCC10030	61	102.458
	GCF_004324325.1_ASM432432v1_genomic.fasta	GCA_004324325.1	C11A10B	62
	GCF_013393765.1_ASM1339376v1_genomic.fasta	GCA_013393765.1	YS108R	62	101.677
	GCF_925297865.1_IM217_genomic.fasta	GCA_925297865.1	IM217	63	98.7432
	GCF_004332965.1_ASM433296v1_genomic.fasta	GCA_004332965.1	MCC10100	64	101.614
	GCF_004333645.1_ASM433364v1_genomic.fasta	GCA_004333645.1	MCC10044	65	97.0856
	GCF_004332895.1_ASM433289v1_genomic.fasta	GCA_004332895.1	MCC10094	66	101.635
	GCF_004334785.1_ASM433478v1_genomic.fasta	GCA_004334785.1	MCC10128	67	100.593
	GCF_004333325.1_ASM433332v1_genomic.fasta	GCA_004333325.1	MCC10070	68
	GCF_004333275.1_ASM433327v1_genomic.fasta	GCA_004333275.1	MCC10073	68	102.543
	GCF_003466505.1_ASM346650v1_genomic.fasta	GCA_003466505.1	TM05-14	69	101.034
	GCF_004334815.1_ASM433481v1_genomic.fasta	GCA_004334815.1	MCC10123	70	101.347
	GCF_004334445.1_ASM433444v1_genomic.fasta	GCA_004334445.1	MCC10027	71	101.468
	GCF_000786175.1_ASM78617v1_genomic.fasta	GCA_000786175.1	VMKB44	72	101.64
	GCF_015667155.1_ASM1566715v1_genomic.fasta	GCA_015667155.1	BSD2780061687b_171204_C6	73
	GCF_015668695.1_ASM1566869v1_genomic.fasta	GCA_015668695.1	BSD2780061687b_171204_F1	73	101.862
	GCF_019128585.1_ASM1912858v1_genomic.fasta	GCA_019128585.1	MSK.19.27	74
	GCF_019128375.1_ASM1912837v1_genomic.fasta	GCA_019128375.1	MSK.19.31	74
	GCF_019128455.1_ASM1912845v1_genomic.fasta	GCA_019128455.1	MSK.19.43	74
	GCF_019128395.1_ASM1912839v1_genomic.fasta	GCA_019128395.1	MSK.19.50	74
	GCF_019128295.1_ASM1912829v1_genomic.fasta	GCA_019128295.1	MSK.19.51	74
	GCF_019128435.1_ASM1912843v1_genomic.fasta	GCA_019128435.1	MSK.19.61	74
	GCF_019128225.1_ASM1912822v1_genomic.fasta	GCA_019128225.1	MSK.19.70	74
	GCF_019128185.1_ASM1912818v1_genomic.fasta	GCA_019128185.1	MSK.19.75	74	102.65
	GCF_019128095.1_ASM1912809v1_genomic.fasta	GCA_019128095.1	MSK.19.82	74
	GCF_019127995.1_ASM1912799v1_genomic.fasta	GCA_019127995.1	MSK.19.9	74
	GCF_003471345.1_ASM347134v1_genomic.fasta	GCA_003471345.1	AM20-3	75
	GCF_017357345.1_ASM1735734v1_genomic.fasta	GCA_017357345.1	JCM 7053	75	103.198
	GCF_014898255.1_ASM1489825v1_genomic.fasta	GCA_014898255.1	JCM 7055	75
	GCF_024125265.1_ASM2412526v1_genomic.fasta	GCA_024125265.1	NB2B-11-FAA	75
	GCF_015551245.1_ASM1555124v1_genomic.fasta	GCA_015551245.1	BSD2780120874_150323_E3	76	102.549
	GCF_015556235.1_ASM1555623v1_genomic.fasta	GCA_015556235.1	BSD2780120874_150323_H5	76
	GCF_022132485.1_NA_genomic.fasta	GCA_022132485.1	MSK.8.1	77	102.594
	GCF_019041555.1_NA_genomic.fasta	GCA_019041555.1	MSK.8.8	77
	GCF_015553485.1_ASM1555348v1_genomic.fasta	GCA_015553485.1	D6t1_180914_B2	78	102.483
	GCF_015551445.1_ASM1555144v1_genomic.fasta	GCA_015551445.1	D6t1_180914_F8	78
	GCF_014900535.1_ASM1490053v1_genomic.fasta	GCA_014900535.1	JCM 11343	79	98.5279
	GCF_004334865.1_ASM433486v1_genomic.fasta	GCA_004334865.1	MCC10119	80	98.9221
	GCF_004333455.1_ASM433345v1_genomic.fasta	GCA_004333455.1	MCC10055	81	100.592
	GCF_004332925.1_ASM433292v1_genomic.fasta	GCA_004332925.1	MCC10092	81
	GCF_902505435.1_LH12_genomic.fasta	GCA_902505435.1	LH_12	82	101.539
	GCF_004334045.1_ASM433404v1_genomic.fasta	GCA_004334045.1	MCC10007	83	100.64
	GCF_001686205.1_ASM168620v1_genomic.fasta	GCA_001686205.1	LO-C29	84	90.4949
	GCF_004334715.1_ASM433471v1_genomic.fasta	GCA_004334715.1	MCC10120	85	100.495
	GCF_000155415.1_ASM15541v1_genomic.fasta	GCA_000155415.1	CCUG 52486	86	101.699
	GCF_000730205.1_ASM73020v1_genomic.fasta	GCA_000730205.1	BXY01	87	100.447
	GCF_000410595.1_ASM41059v1_genomic.fasta	GCA_000410595.1	CMCC P0001	87
	GCF_000092325.1_ASM9232v1_genomic.fasta	GCA_000092325.1	JDM301	87
	GCF_004333995.1_ASM433399v1_genomic.fasta	GCA_004333995.1	MCC10012	88	101.463
	GCF_001595465.1_ASM159546v1_genomic.fasta	GCA_001595465.1	379	89
	GCF_002833125.1_ASM283312v1_genomic.fasta	GCA_002833125.1	APC1473	89	102.645
	GCF_020531855.1_ASM2053185v1_genomic.fasta	GCA_020531855.1	ICIS-206	89
	GCF_019128695.1_ASM1912869v1_genomic.fasta	GCA_019128695.1	MSK.19.11	90
	GCF_019052475.1_ASM1905247v1_genomic.fasta	GCA_019052475.1	MSK.19.22	90
	GCF_019128495.1_ASM1912849v1_genomic.fasta	GCA_019128495.1	MSK.19.23	90
	GCF_019128505.1_ASM1912850v1_genomic.fasta	GCA_019128505.1	MSK.19.44	90
	GCF_019128175.1_ASM1912817v1_genomic.fasta	GCA_019128175.1	MSK.19.66	90
	GCF_019128255.1_ASM1912825v1_genomic.fasta	GCA_019128255.1	MSK.19.77	90	101.543
	GCF_002833115.1_ASM283311v1_genomic.fasta	GCA_002833115.1	APC1472	91	102.657
	GCF_002833065.1_ASM283306v1_genomic.fasta	GCA_002833065.1	APC1480	91
	GCF_002833035.1_ASM283303v1_genomic.fasta	GCA_002833035.1	APC1482	91
	GCF_000730135.1_ASM73013v1_genomic.fasta	GCA_000730135.1	EK13	92	101.751
	GCF_002075875.1_Bbif1898B_genomic.fasta	GCA_002075875.1	1898B	93
	GCF_016648975.1_ASM1664897v1_genomic.fasta	GCA_016648975.1	1898B	93
	GCF_001293145.1_ASM129314v1_genomic.fasta	GCA_001293145.1	BG7	93	103.204
	GCF_002076095.1_Bbif1886B_genomic.fasta	GCA_002076095.1	1886B	94	101.674
	GCF_015101725.1_ASM1510172v1_genomic.fasta	GCA_015101725.1	JCM 11340	95
	GCF_014898235.1_ASM1489823v1_genomic.fasta	GCA_014898235.1	JCM 11341	95	102.976
	GCF_017357325.1_ASM1735732v1_genomic.fasta	GCA_017357325.1	JCM 11342	95
	GCF_019041665.1_NA_genomic.fasta	GCA_019041665.1	MSK.8.36	96	100.204
	GCF_020564685.1_ASM2056468v1_genomic.fasta	GCA_020564685.1	ICIS-500	97	86.8684
	GCF_001051015.2_ASM105101v2_genomic.fasta	GCA_001051015.2	CECT 7210	98	102.606
	GCF_002900845.1_ASM290084v1_genomic.fasta	GCA_002900845.1	CECT 7210	98
	GCF_000730035.1_ASM73003v1_genomic.fasta	GCA_000730035.1	17-1B	99	99.5193
	GCF_004333975.1_ASM433397v1_genomic.fasta	GCA_004333975.1	MCC10014	100	101.482
	GCF_004334235.1_ASM433423v1_genomic.fasta	GCA_004334235.1	MCC10059	101	102.519
	GCF_004332655.1_ASM433265v1_genomic.fasta	GCA_004332655.1	MCC10111	101
	GCF_004332635.1_ASM433263v1_genomic.fasta	GCA_004332635.1	MCC10113	101
	1B.fasta	-	1B	102	102.681
	GCF_016759845.1_ASM1675984v1_genomic.fasta	GCA_016759845.1	1B	102
	39B.fasta	-	39B	102
	GCF_016648895.1_ASM1664889v1_genomic.fasta	GCA_016648895.1	39B	102
	GCF_016759805.1_ASM1675980v1_genomic.fasta	GCA_016759805.1	3B	102
	GCF_004334855.1_ASM433485v1_genomic.fasta	GCA_004334855.1	MCC10122	103	100.808
	GCF_016759825.1_ASM1675982v1_genomic.fasta	GCA_016759825.1	20B	104	100.492
	GCF_004332865.1_ASM433286v1_genomic.fasta	GCA_004332865.1	MCC10093	105	101.525
	GCF_001446275.1_ASM144627v1_genomic.fasta	GCA_001446275.1	CCUG30698	106	101.665
	GCF_004333715.1_ASM433371v1_genomic.fasta	GCA_004333715.1	MCC10035	107	101.315
	GCF_004333785.1_ASM433378v1_genomic.fasta	GCA_004333785.1	MCC10031	108	102.593
	GCF_004334645.1_ASM433464v1_genomic.fasta	GCA_004334645.1	MCC10124	108
	GCF_004334795.1_ASM433479v1_genomic.fasta	GCA_004334795.1	MCC10125	108
	GCF_003370205.1_ASM337020v1_genomic.fasta	GCA_003370205.1	N5E04	109	90.8448
	GCF_002861445.1_ASM286144v1_genomic.fasta	GCA_002861445.1	UMB0788	110	101.613
	GCF_004332625.1_ASM433262v1_genomic.fasta	GCA_004332625.1	MCC10114	111	100.954
	GCF_002075935.1_Bbif1897B_genomic.fasta	GCA_002075935.1	1897B	112	99.1863
	GCF_003370255.1_ASM337025v1_genomic.fasta	GCA_003370255.1	239-2	112
	GCF_902167545.1_B.longum_ssp_longum_mod2_genomic.fasta	GCA_902167545.1	B.longum_ssp_longum	112
	GCF_925300395.1_IM937_genomic.fasta	GCA_925300395.1	IM937	112
	GCF_019131655.1_ASM1913165v1_genomic.fasta	GCA_019131655.1	MSK.13.10	113
	GCF_019131475.1_ASM1913147v1_genomic.fasta	GCA_019131475.1	MSK.13.35	113
	GCF_019131415.1_ASM1913141v1_genomic.fasta	GCA_019131415.1	MSK.13.5	113
	GCF_019131455.1_ASM1913145v1_genomic.fasta	GCA_019131455.1	MSK.13.60	113	102.762
	GCF_004334535.1_ASM433453v1_genomic.fasta	GCA_004334535.1	MCC10006	114	101.776
	GCF_004334005.1_ASM433400v1_genomic.fasta	GCA_004334005.1	MCC10010	114
	GCF_002833175.1_ASM283317v1_genomic.fasta	GCA_002833175.1	APC1465	115	102.48
	GCF_002833285.1_ASM283328v1_genomic.fasta	GCA_002833285.1	APC1466	115
	GCF_003437135.1_ASM343713v1_genomic.fasta	GCA_003437135.1	TF07-31	116
	GCF_003437105.1_ASM343710v1_genomic.fasta	GCA_003437105.1	TF07-34	116
	GCF_003437095.1_ASM343709v1_genomic.fasta	GCA_003437095.1	TF07-39	116	102.668
	GCF_004334345.1_ASM433434v1_genomic.fasta	GCA_004334345.1	MCC10040	117	101.089
	GCF_001686225.1_ASM168622v1_genomic.fasta	GCA_001686225.1	LO-K29a	118	98.5931
	GCF_003465365.1_ASM346536v1_genomic.fasta	GCA_003465365.1	AF13-34	119
	GCF_003464805.1_ASM346480v1_genomic.fasta	GCA_003464805.1	AF13-41	119
	GCF_021184065.1_ASM2118406v1_genomic.fasta	GCA_021184065.1	BB-46	119	103.199
	GCF_022643465.1_ASM2264346v1_genomic.fasta	GCA_022643465.1	BP	119
	GCF_000478525.1_blongD2957_genomic.fasta	GCA_000478525.1	D2957	119
	GCF_900104835.1_IMG-taxon_2634166334_annotated_assembly_genomic.fasta	GCA_900104835.1	DSM 20219	119
	GCF_000196555.1_ASM19655v1_genomic.fasta	GCA_000196555.1	JCM 1217	119
	GCF_019731735.1_ASM1973173v1_genomic.fasta	GCA_019731735.1	K39	119
	GCF_017132775.1_ASM1713277v1_genomic.fasta	GCA_017132775.1	KCTC 3128	119
	GCF_000741245.1_Biflon_sub.lon_genomic.fasta	GCA_000741245.1	LMG 13197	119
	GCF_900637335.1_50618_H02_genomic.fasta	GCA_900637335.1	NCTC11818	119
	GCF_000730045.1_ASM73004v1_genomic.fasta	GCA_000730045.1	72B	120
	GCF_000730025.1_ASM73002v1_genomic.fasta	GCA_000730025.1	EK5	120	102.701
	GCF_003790375.1_ASM379037v1_genomic.fasta	GCA_003790375.1	ICIS-505	120
	GCF_017357065.1_ASM1735706v1_genomic.fasta	GCA_017357065.1	KCTC 3421	120
	GCF_017312505.1_ASM1731250v1_genomic.fasta	GCA_017312505.1	MCC00055	120
	GCF_017312585.1_ASM1731258v1_genomic.fasta	GCA_017312585.1	MCC00256	120
	GCF_016069995.1_ASM1606999v1_genomic.fasta	GCA_016069995.1	VKPM Ac-1635	120
	GCF_003990235.1_ASM399023v1_genomic.fasta	GCA_003990235.1	VKPM Ac-1636	120
	GCF_000829295.1_ASM82929v1_genomic.fasta	GCA_000829295.1	105-A	121	103.179
	GCF_003466075.1_ASM346607v1_genomic.fasta	GCA_003466075.1	AF03-10	121
	GCF_003466045.1_ASM346604v1_genomic.fasta	GCA_003466045.1	AF03-20	121
	GCF_003465785.1_ASM346578v1_genomic.fasta	GCA_003465785.1	AF03-27	121
	GCF_003467905.1_ASM346790v1_genomic.fasta	GCA_003467905.1	AM34-3	121
	GCF_003467395.1_ASM346739v1_genomic.fasta	GCA_003467395.1	AM39-8AC	121
	GCF_003468005.1_ASM346800v1_genomic.fasta	GCA_003468005.1	AM42-13AT	121
	GCF_002832945.1_ASM283294v1_genomic.fasta	GCA_002832945.1	DPC6317	121
	GCF_003466425.1_ASM346642v1_genomic.fasta	GCA_003466425.1	TM06-1	121
	GCF_017291355.1_ASM1729135v1_genomic.fasta	GCA_017291355.1	BL-G301	122
	GCF_003094955.1_ASM309495v1_genomic.fasta	GCA_003094955.1	DS1_3	122
	GCF_003094855.1_ASM309485v1_genomic.fasta	GCA_003094855.1	DS15_3	122
	GCF_003094935.1_ASM309493v1_genomic.fasta	GCA_003094935.1	DS18_3	122
	GCF_003094635.1_ASM309463v1_genomic.fasta	GCA_003094635.1	DS9_3	122
	GCF_020531735.1_ASM2053173v1_genomic.fasta	GCA_020531735.1	ICIS-1113	122
	GCF_004333005.1_ASM433300v1_genomic.fasta	GCA_004333005.1	MCC10103	122
	GCF_021228035.1_ASM2122803v1_genomic.fasta	GCA_021228035.1	VHProbi Y08	122	100.886
	GCF_022644225.1_ASM2264422v1_genomic.fasta	GCA_022644225.1	B1	123
	GCF_022644005.1_ASM2264400v1_genomic.fasta	GCA_022644005.1	B2	123
	GCF_022643845.1_ASM2264384v1_genomic.fasta	GCA_022643845.1	B3	123
	GCF_022643625.1_ASM2264362v1_genomic.fasta	GCA_022643625.1	B4	123	99.6558
	GCF_022643745.1_ASM2264374v1_genomic.fasta	GCA_022643745.1	B5	123
	GCF_015670955.1_ASM1567095v1_genomic.fasta	GCA_015670955.1	1001271B_150615_B4	124
	GCF_005844345.1_ASM584434v1_genomic.fasta	GCA_005844345.1	1001271st1_B4	124	102.587
	GCF_018785685.1_ASM1878568v1_genomic.fasta	GCA_018785685.1	MCC265	125	101.595
	GCF_015667915.1_ASM1566791v1_genomic.fasta	GCA_015667915.1	1001270J_160509_E11	126
	GCF_015670335.1_ASM1567033v1_genomic.fasta	GCA_015670335.1	1001270J_160509_F3	126	102.361
	GCF_015671435.1_ASM1567143v1_genomic.fasta	GCA_015671435.1	1001254J_160919_E2	127	100.917
	GCF_004333625.1_ASM433362v1_genomic.fasta	GCA_004333625.1	MCC10045	128	101.502
	GCF_001686145.1_ASM168614v1_genomic.fasta	GCA_001686145.1	LO-06	129	98.0786
	GCF_003438385.1_ASM343838v1_genomic.fasta	GCA_003438385.1	OM05-2BH	130	101.661
	GCF_003471245.1_ASM347124v1_genomic.fasta	GCA_003471245.1	AM21-20	131
	GCF_003468805.1_ASM346880v1_genomic.fasta	GCA_003468805.1	AM31-13LB	131
	GCF_003437695.1_ASM343769v1_genomic.fasta	GCA_003437695.1	TF08-4AC	131	102.797
	GCF_004332645.1_ASM433264v1_genomic.fasta	GCA_004332645.1	MCC10115	132	101.523
	GCF_016838685.1_ASM1683868v1_genomic.fasta	GCA_016838685.1	HN001	133	102.203
	GCF_001447955.1_ASM144795v1_genomic.fasta	GCA_001447955.1	9	134
	GCF_001719085.1_ASM171908v1_genomic.fasta	GCA_001719085.1	35624	134	103.184
	GCF_003094975.1_ASM309497v1_genomic.fasta	GCA_003094975.1	DS7_3	134
	GCF_015547785.1_ASM1554778v1_genomic.fasta	GCA_015547785.1	J1101004_170508_D4	134
	GCF_003458335.1_ASM345833v1_genomic.fasta	GCA_003458335.1	AF26-10	135
	GCF_003457975.1_ASM345797v1_genomic.fasta	GCA_003457975.1	AF27-1BH	135
	GCF_000166315.1_ASM16631v1_genomic.fasta	GCA_000166315.1	BBMN68	135	103.18
	GCF_009728915.1_ASM972891v1_genomic.fasta	GCA_009728915.1	LTBL16	135
	GCF_003463285.1_ASM346328v1_genomic.fasta	GCA_003463285.1	OF01-16	135
	GCF_004333535.1_ASM433353v1_genomic.fasta	GCA_004333535.1	MCC10052	136	100.879
	GCF_003475025.1_ASM347502v1_genomic.fasta	GCA_003475025.1	AF35-13AC	137	102.682
	GCF_017743175.1_ASM1774317v1_genomic.fasta	GCA_017743175.1	K15	137
	GCF_017743155.1_ASM1774315v1_genomic.fasta	GCA_017743155.1	K5	137
	GCF_003465665.1_ASM346566v1_genomic.fasta	GCA_003465665.1	AF05-16	138
	GCF_003465635.1_ASM346563v1_genomic.fasta	GCA_003465635.1	AF05-2	138	102.8
	GCF_000003135.1_ASM313v1_genomic.fasta	GCA_000003135.1	ATCC 55813	138
	GCF_901873505.1_Bifidobacterium_longum_BgEED06_genomic.fasta	GCA_901873505.1	Bifidobacterium_longum_BgEED06	139	100.167
	GCF_004333515.1_ASM433351v1_genomic.fasta	GCA_004333515.1	MCC10053	140	98.9106
	GCF_004334425.1_ASM433442v1_genomic.fasta	GCA_004334425.1	MCC10028	141	101.55
	359B.fasta	-	359B	142	97.5403
	GCF_016759705.1_ASM1675970v1_genomic.fasta	GCA_016759705.1	359B	142
	GCF_900157155.1_Bifido_06_v1_genomic.fasta	GCA_900157155.1	Bifido_06	143	99.2647
	GCF_001725985.1_ASM172598v1_genomic.fasta	GCA_001725985.1	AH1206	144	101.742
	GCF_004333895.1_ASM433389v1_genomic.fasta	GCA_004333895.1	MCC10022	145	101.237
	GCF_000421385.1_ASM42138v1_genomic.fasta	GCA_000421385.1	AGR2137	146	101.069
	GCF_002833315.1_ASM283331v1_genomic.fasta	GCA_002833315.1	APC1461	146
	GCF_004332665.1_ASM433266v1_genomic.fasta	GCA_004332665.1	MCC10108	147	101.436
	GCF_004332725.1_ASM433272v1_genomic.fasta	GCA_004332725.1	MCC10101	148	101.511
	GCF_002833205.1_ASM283320v1_genomic.fasta	GCA_002833205.1	APC1462	149
	GCF_002833185.1_ASM283318v1_genomic.fasta	GCA_002833185.1	APC1464	149	102.757
	GCF_001275745.1_assBLOI2_genomic.fasta	GCA_001275745.1	BLOI2	150	99.5862
	GCF_022701235.1_ASM2270123v1_genomic.fasta	GCA_022701235.1	D2TC	151	100.991
	GCF_000771285.1_DSM-20211_genomic.fasta	GCA_000771285.1	DSM 20211	151
	GCF_000741625.1_Biflon_sub.sui_genomic.fasta	GCA_000741625.1	LMG 21814	151
	GCF_900103055.1_IMG-taxon_2636416037_annotated_assembly_genomic.fasta	GCA_900103055.1	Su859	151
	GCF_004332735.1_ASM433273v1_genomic.fasta	GCA_004332735.1	MCC10106	152	100.843
	GCF_003436505.1_ASM343650v1_genomic.fasta	GCA_003436505.1	TM04-17	153
	GCF_003466545.1_ASM346654v1_genomic.fasta	GCA_003466545.1	TM04-48B	153	102.644
	GCF_003471915.1_ASM347191v1_genomic.fasta	GCA_003471915.1	AM16-2	154
	GCF_003468825.1_ASM346882v1_genomic.fasta	GCA_003468825.1	AM30-9LB	154
	GCF_005406285.1_ASM540628v1_genomic.fasta	GCA_005406285.1	ZJ1	154	102.594
	GCF_003472605.1_ASM347260v1_genomic.fasta	GCA_003472605.1	AM10-15B	155
	GCF_017312645.1_ASM1731264v1_genomic.fasta	GCA_017312645.1	MCC00325	155	102.245
	GCF_900157145.1_Bifido_03_v1_genomic.fasta	GCA_900157145.1	Bifido_03	156	100.274
	GCF_022496375.1_ASM2249637v1_genomic.fasta	GCA_022496375.1	2233B	157	100.625
	GCF_004334155.1_ASM433415v1_genomic.fasta	GCA_004334155.1	MCC10077	158	101.614
	GCF_015670995.1_ASM1567099v1_genomic.fasta	GCA_015670995.1	BSD2780120875b_170604_H11	159	101.677
	GCF_009896525.1_ASM989652v1_genomic.fasta	GCA_009896525.1	UMA3015	160	101.456
	GCF_004334165.1_ASM433416v1_genomic.fasta	GCA_004334165.1	MCC10074	161	101.545
	GCF_003464685.1_ASM346468v1_genomic.fasta	GCA_003464685.1	AF14-22	162
	GCF_003464575.1_ASM346457v1_genomic.fasta	GCA_003464575.1	AF14-34	162	100.9
	GCF_004333845.1_ASM433384v1_genomic.fasta	GCA_004333845.1	MCC10025	163	98.588
	GCF_000196575.1_ASM19657v1_genomic.fasta	GCA_000196575.1	157F	164	102.2
	GCF_020072545.1_ASM2007254v1_genomic.fasta	GCA_020072545.1	PCB133	165	101.637
	GCF_021432165.1_ASM2143216v1_genomic.fasta	GCA_021432165.1	T1	166	98.7808
	GCF_000185665.1_ASM18566v1_genomic.fasta	GCA_000185665.1	12_1_47BFAA	167	101.565
	GCF_902167615.1_B.longum_ssp_infantis_3_mod_mod2_genomic.fasta	GCA_902167615.1	B.longum_ssp_infantis_3_mod	168	101.653
	GCF_018785645.1_ASM1878564v1_genomic.fasta	GCA_018785645.1	MCC264	169	101.465
	GCF_015671085.1_ASM1567108v1_genomic.fasta	GCA_015671085.1	J1101437_171009_B2	170	101.553
	GCF_006438975.1_ASM643897v1_genomic.fasta	GCA_006438975.1	CR15	171	101.57
	GCF_015553805.1_ASM1555380v1_genomic.fasta	GCA_015553805.1	D52t1_170925_H5	172	101.556
	GCF_004334485.1_ASM433448v1_genomic.fasta	GCA_004334485.1	MCC10011	173	101.04
	GCF_002833215.1_ASM283321v1_genomic.fasta	GCA_002833215.1	DPC6323	174	101.564
	GCF_000219455.1_ASM21945v1_genomic.fasta	GCA_000219455.1	KACC 91563	175	102.199
	GCF_002833135.1_ASM283313v1_genomic.fasta	GCA_002833135.1	APC1468	176	101.604
	GCF_004333015.1_ASM433301v1_genomic.fasta	GCA_004333015.1	MCC10091	177	101.515
	GCF_002833015.1_ASM283301v1_genomic.fasta	GCA_002833015.1	DPC6316	178	101.647
	GCF_020008065.1_ASM2000806v1_genomic.fasta	GCA_020008065.1	BCBL-583	179	102.199
	GCF_003436595.1_ASM343659v1_genomic.fasta	GCA_003436595.1	TM02-7	180	101.634
	GCF_019131795.1_ASM1913179v1_genomic.fasta	GCA_019131795.1	MSK.11.1	181
	GCF_019131855.1_ASM1913185v1_genomic.fasta	GCA_019131855.1	MSK.11.12	181	102.634
	GCF_019131725.1_ASM1913172v1_genomic.fasta	GCA_019131725.1	MSK.11.13	181
	GCF_019131755.1_ASM1913175v1_genomic.fasta	GCA_019131755.1	MSK.11.15	181
	GCF_019131585.1_ASM1913158v1_genomic.fasta	GCA_019131585.1	MSK.11.16	181
	GCF_019131805.1_ASM1913180v1_genomic.fasta	GCA_019131805.1	MSK.11.18	181
	GCF_019131625.1_ASM1913162v1_genomic.fasta	GCA_019131625.1	MSK.11.42	181
	GCF_019131555.1_ASM1913155v1_genomic.fasta	GCA_019131555.1	MSK.11.48	181
	GCF_019131535.1_ASM1913153v1_genomic.fasta	GCA_019131535.1	MSK.11.57	181
	GCF_003130775.1_ASM313077v1_genomic.fasta	GCA_003130775.1	UMA026	182	100.368
	GCF_004333775.1_ASM433377v1_genomic.fasta	GCA_004333775.1	MCC10033	183	101.082
	GCF_019127975.1_ASM1912797v1_genomic.fasta	GCA_019127975.1	MSK.20.38	184
	GCF_019127795.1_ASM1912779v1_genomic.fasta	GCA_019127795.1	MSK.20.74	184	102.751
	GCF_000008945.1_ASM894v1_genomic.fasta	GCA_000008945.1	DJO10A	185	103.197
	GCF_000166895.2_ASM16689v2_genomic.fasta	GCA_000166895.2	DJO10A	185
	GCF_004334335.1_ASM433433v1_genomic.fasta	GCA_004334335.1	MCC10039	186
	GCF_004334695.1_ASM433469v1_genomic.fasta	GCA_004334695.1	MCC10121	186	100.938
	GCF_014898215.1_ASM1489821v1_genomic.fasta	GCA_014898215.1	JCM 7050	187	90.9291
	GCF_017312685.1_ASM1731268v1_genomic.fasta	GCA_017312685.1	MCC00353	188	101.546
	GCF_015557625.1_ASM1555762v1_genomic.fasta	GCA_015557625.1	1001175B_160314_B2	189
	GCF_005844715.1_ASM584471v1_genomic.fasta	GCA_005844715.1	1001175st1_G10	189	100.235
	GCF_015670535.1_ASM1567053v1_genomic.fasta	GCA_015670535.1	1001275B_160808_A8	190	101.46
	GCF_015560565.1_ASM1556056v1_genomic.fasta	GCA_015560565.1	1001302B_160321_G1	191	101.048
	GCF_016759745.1_ASM1675974v1_genomic.fasta	GCA_016759745.1	67B	192	101.622
	GCF_017312605.1_ASM1731260v1_genomic.fasta	GCA_017312605.1	MCC00300	193	101.657
	GCF_001546275.1_ASM154627v1_genomic.fasta	GCA_001546275.1	CMW7750	194
	GCF_000210755.1_ASM21075v1_genomic.fasta	GCA_000210755.1	F8	194	102.479
	GCF_004333265.1_ASM433326v1_genomic.fasta	GCA_004333265.1	MCC10075	195	98.9086
	GCF_004332765.1_ASM433276v1_genomic.fasta	GCA_004332765.1	MCC10107	196	93.339
	GCF_003437995.1_ASM343799v1_genomic.fasta	GCA_003437995.1	TF01-22	197	101.216
	GCF_015555065.1_ASM1555506v1_genomic.fasta	GCA_015555065.1	1001136B_160425_B5	198	101.283
	GCF_004333215.1_ASM433321v1_genomic.fasta	GCA_004333215.1	MCC10079	199	101.445
	GCF_002832995.1_ASM283299v1_genomic.fasta	GCA_002832995.1	DPC6321	200	101.732
	GCF_015669945.1_ASM1566994v1_genomic.fasta	GCA_015669945.1	D33t1_170424_E8	201	101.524
	GCF_017312625.1_ASM1731262v1_genomic.fasta	GCA_017312625.1	MCC00316	202	101.66
	GCF_015102035.1_ASM1510203v1_genomic.fasta	GCA_015102035.1	JCM 11660	203	70.4783
	GCF_015558665.1_ASM1555866v1_genomic.fasta	GCA_015558665.1	BSD2780120875_150330_F5	204	100.855
	GCF_017312665.1_ASM1731266v1_genomic.fasta	GCA_017312665.1	MCC00328	205	101.565
	GCF_003474905.1_ASM347490v1_genomic.fasta	GCA_003474905.1	AF36-1	206	101.205
	GCF_017312525.1_ASM1731252v1_genomic.fasta	GCA_017312525.1	MCC00198	207	101.656
	GCF_003465745.1_ASM346574v1_genomic.fasta	GCA_003465745.1	AF04-13	208	102.713
	GCF_015670845.1_ASM1567084v1_genomic.fasta	GCA_015670845.1	D53t1_180928_E2	208
	GCF_003370035.1_ASM337003v1_genomic.fasta	GCA_003370035.1	N2F05	208
	GCF_015667025.1_ASM1566702v1_genomic.fasta	GCA_015667025.1	D31t1_170403_B2	209
	GCF_015554225.1_ASM1555422v1_genomic.fasta	GCA_015554225.1	D31t1_170403_F11	209	102.682
	GCF_002276185.1_ASM227618v1_genomic.fasta	GCA_002276185.1	Indica	210	101.022
	GCF_000497735.1_BLONGv1.0_genomic.fasta	GCA_000497735.1	E18	211	102.048
	GCF_001686245.1_ASM168624v1_genomic.fasta	GCA_001686245.1	LO-K29b	212	101.493
	GCF_018409165.1_ASM1840916v1_genomic.fasta	GCA_018409165.1	DLBL 07	213	101.574
	GCF_018408965.1_ASM1840896v1_genomic.fasta	GCA_018408965.1	DLBL 09	213
	GCF_014898115.1_ASM1489811v1_genomic.fasta	GCA_014898115.1	KCTC 5914	214	103.191
	GCF_014898135.1_ASM1489813v1_genomic.fasta	GCA_014898135.1	KCTC 5934	214
	GCF_004334465.1_ASM433446v1_genomic.fasta	GCA_004334465.1	MCC10016	215	97.7493
	GCF_011764605.1_ASM1176460v1_genomic.fasta	GCA_011764605.1	Jih1	216	102.197
	GCF_004333695.1_ASM433369v1_genomic.fasta	GCA_004333695.1	MCC10041	217	100.452
	GCF_004334105.1_ASM433410v1_genomic.fasta	GCA_004334105.1	MCC10085	218
	GCF_004334625.1_ASM433462v1_genomic.fasta	GCA_004334625.1	MCC10130	218	102.52
	GCF_015558825.1_ASM1555882v1_genomic.fasta	GCA_015558825.1	1001713B170214_170313_H7	219	101.452
	GCF_004333335.1_ASM433333v1_genomic.fasta	GCA_004333335.1	MCC10069	220	101.526
	GCF_004334365.1_ASM433436v1_genomic.fasta	GCA_004334365.1	MCC10038	221	102.534
	GCF_004332745.1_ASM433274v1_genomic.fasta	GCA_004332745.1	MCC10099	221
	GCF_004936435.1_ASM493643v1_genomic.fasta	GCA_004936435.1	51A	222	99.897
	R14.fasta	2200B	R14	223	101.652
	GCF_004334205.1_ASM433420v1_genomic.fasta	GCA_004334205.1	MCC10072	224	102.653
	GCF_004334555.1_ASM433455v1_genomic.fasta	GCA_004334555.1	MCC10212	224
	GCF_004334325.1_ASM433432v1_genomic.fasta	GCA_004334325.1	MCC10047	225	101.477
	GCF_016759645.1_ASM1675964v1_genomic.fasta	GCA_016759645.1	2074B	226
	GCF_017132755.1_ASM1713275v1_genomic.fasta	GCA_017132755.1	JCM 19995	226	100.209
	GCF_019297795.1_ASM1929779v1_genomic.fasta	GCA_019297795.1	KCTC 15605	226
	GCF_014334375.1_ASM1433437v1_genomic.fasta	GCA_014334375.1	LC67	227	102.197
	GCF_003472405.1_ASM347240v1_genomic.fasta	GCA_003472405.1	AM11-2	228	102.685
	GCF_003473205.1_ASM347320v1_genomic.fasta	GCA_003473205.1	AM11-5	228
	GCF_004332855.1_ASM433285v1_genomic.fasta	GCA_004332855.1	MCC10095	229	98.6643
	GCF_022496415.1_ASM2249641v1_genomic.fasta	GCA_022496415.1	2226B	230	101.589
	GCF_004334615.1_ASM433461v1_genomic.fasta	GCA_004334615.1	MCC10127	231	101.537
	GCF_902505475.1_LH206_genomic.fasta	GCA_902505475.1	LH_206	232
	GCF_902505545.1_LH277_genomic.fasta	GCA_902505545.1	LH_277	232	101.488
	GCF_018409185.1_ASM1840918v1_genomic.fasta	GCA_018409185.1	BL 03	233	95.9146
	GCF_015550145.1_ASM1555014v1_genomic.fasta	GCA_015550145.1	BSD2780061689_150309_E10	234
	GCF_003437455.1_ASM343745v1_genomic.fasta	GCA_003437455.1	TM01-1	234	102.716
	GCF_015669395.1_ASM1566939v1_genomic.fasta	GCA_015669395.1	1001262B_160229_E5	235	101.006
	GCF_004334705.1_ASM433470v1_genomic.fasta	GCA_004334705.1	MCC10118	236	101.642
	GCF_019734255.1_ASM1973425v1_genomic.fasta	GCA_019734255.1	K08	237	101.624
	GCF_004333035.1_ASM433303v1_genomic.fasta	GCA_004333035.1	MCC10090	238	101.513
	GCF_004333795.1_ASM433379v1_genomic.fasta	GCA_004333795.1	MCC10029	239	101.552
	GCF_003370065.1_ASM337006v1_genomic.fasta	GCA_003370065.1	N2E12	240	90.3733
	GCF_016634435.1_ASM1663443v1_genomic.fasta	GCA_016634435.1	CECT7894	241
	GCF_925297675.1_IM810_genomic.fasta	GCA_925297675.1	IM810	241	99.76
	GCF_024349265.1_ASM2434926v1_genomic.fasta	GCA_024349265.1	KABP-042	241
	GCF_003369995.1_ASM336999v1_genomic.fasta	GCA_003369995.1	N3A01	242
	GCF_003370225.1_ASM337022v1_genomic.fasta	GCA_003370225.1	N3E01-2	242	94.3324
	GCF_002076015.1_Bbif1890B_genomic.fasta	GCA_002076015.1	1890B	243	97.2741
	GCF_001446255.1_ASM144625v1_genomic.fasta	GCA_001446255.1	NCIMB8809	244	102.195
	GCF_000772485.1_ASM77248v1_genomic.fasta	GCA_000772485.1	GT15	245	102.194
	GCF_003468265.1_ASM346826v1_genomic.fasta	GCA_003468265.1	AM39-10AC	246	102.846
	GCF_023242235.1_ASM2324223v1_genomic.fasta	GCA_023242235.1	W13	246
	GCF_900157115.1_Bifido_05_v1_genomic.fasta	GCA_900157115.1	Bifido_05	247	101.443
	GCF_900157095.1_Bifido_01_v1_genomic.fasta	GCA_900157095.1	Bifido_01	248	98.5569
	GCF_900157195.1_Bifido_02_v1_genomic.fasta	GCA_900157195.1	Bifido_02	249	98.5158
	GCF_020561415.1_ASM2056141v1_genomic.fasta	GCA_020561415.1	DFI.2.45	250	98.7185
	GCF_004333905.1_ASM433390v1_genomic.fasta	GCA_004333905.1	MCC10018	251	101.647
	GCF_001940535.1_BlonW11v1_genomic.fasta	GCA_001940535.1	W11	252	99.9071
	GCF_004334215.1_ASM433421v1_genomic.fasta	GCA_004334215.1	MCC10058	253	99.6814
	GCF_001050555.1_ASM105055v1_genomic.fasta	GCA_001050555.1	CECT 7347	254	94.9234
	GCF_004333575.1_ASM433357v1_genomic.fasta	GCA_004333575.1	MCC10046	255
	GCF_004332835.1_ASM433283v1_genomic.fasta	GCA_004332835.1	MCC10098	255	102.514
	GCF_022136875.1_NA_genomic.fasta	GCA_022136875.1	DFI.4.163	256	101.492
	GCF_004333445.1_ASM433344v1_genomic.fasta	GCA_004333445.1	MCC10062	257	101.489
	GCF_004333855.1_ASM433385v1_genomic.fasta	GCA_004333855.1	MCC10023	258
	GCF_004333065.1_ASM433306v1_genomic.fasta	GCA_004333065.1	MCC10089	258	102.564
	GCF_004333165.1_ASM433316v1_genomic.fasta	GCA_004333165.1	MCC10081	259	96.0705
	GCF_001447975.1_ASM144797v1_genomic.fasta	GCA_001447975.1	7	260
	GCF_019042095.1_NA_genomic.fasta	GCA_019042095.1	MSK.6.34	260	102.565
	GCF_015551415.1_ASM1555141v1_genomic.fasta	GCA_015551415.1	BSD2780061688_150302_C8	261
	GCF_015558685.1_ASM1555868v1_genomic.fasta	GCA_015558685.1	BSD2780061688b_171218_H1	261
	GCF_005844115.1_ASM584411v1_genomic.fasta	GCA_005844115.1	BSD2780061688st2_H1	261	102.638
	GCF_004333675.1_ASM433367v1_genomic.fasta	GCA_004333675.1	MCC10042	262	101.481
	GCF_004167725.1_ASM416772v1_genomic.fasta	GCA_004167725.1	bk_0021	263	101.676
	GCF_019041945.1_NA_genomic.fasta	GCA_019041945.1	MSK.7.30	264	102.659
	GCF_019041635.1_NA_genomic.fasta	GCA_019041635.1	MSK.8.2	264
	GCF_900519135.1_BB-79_genomic.fasta	GCA_900519135.1	1	265
	GCF_004125375.1_ASM412537v1_genomic.fasta	GCA_004125375.1	BB-79	265
	GCF_015100215.1_ASM1510021v1_genomic.fasta	GCA_015100215.1	JCM 7052	265
	GCF_014900575.1_ASM1490057v1_genomic.fasta	GCA_014900575.1	KCTC 3420	265	102.962
	GCF_015550805.1_ASM1555080v1_genomic.fasta	GCA_015550805.1	D59t2_181005_F6	266	101.606
	GCF_004333465.1_ASM433346v1_genomic.fasta	GCA_004333465.1	MCC10060	267	101.487
	GCF_019129715.1_ASM1912971v1_genomic.fasta	GCA_019129715.1	MSK.17.29	268	101.536
	GCF_003342655.1_ASM334265v1_genomic.fasta	GCA_003342655.1	BORI	269	102.192
	GCF_002832955.1_ASM283295v1_genomic.fasta	GCA_002832955.1	APC1504	270	101.534
	GCF_016759765.1_ASM1675976v1_genomic.fasta	GCA_016759765.1	108B	271	102.055
	134B.fasta	-	134B	271
	GCF_016759755.1_ASM1675975v1_genomic.fasta	GCA_016759755.1	134B	271
	GCF_015546765.1_ASM1554676v1_genomic.fasta	GCA_015546765.1	1001099B_141217_H2	272	101.324
	GCF_014334075.1_ASM1433407v1_genomic.fasta	GCA_014334075.1	BIM B-813D	273	103.191
	GCF_001516925.1_ASM151692v1_genomic.fasta	GCA_001516925.1	MC-42	273
	GCF_022014335.1_ASM2201433v1_genomic.fasta	GCA_022014335.1	MC-42	273
	GCF_015560585.1_ASM1556058v1_genomic.fasta	GCA_015560585.1	D41t1_190614_F6	274	101.622
	GCF_004334435.1_ASM433443v1_genomic.fasta	GCA_004334435.1	MCC10019	275
	GCF_004334285.1_ASM433428v1_genomic.fasta	GCA_004334285.1	MCC10051	275	102.579
	GCF_004333105.1_ASM433310v1_genomic.fasta	GCA_004333105.1	MCC10087	276	101.512
	GCF_004334745.1_ASM433474v1_genomic.fasta	GCA_004334745.1	MCC10117	277	100.45
	GCF_016759725.1_ASM1675972v1_genomic.fasta	GCA_016759725.1	209B	278	101.238
	GCF_004333475.1_ASM433347v1_genomic.fasta	GCA_004333475.1	MCC10056	279	101.383
	GCF_003370095.1_ASM337009v1_genomic.fasta	GCA_003370095.1	W35-1	280	90.0055
	GCF_015931225.1_ASM1593122v1_genomic.fasta	GCA_015931225.1	JCM 19995	281	99.62
	GCF_016882605.1_ASM1688260v1_genomic.fasta	GCA_016882605.1	SU-851	281
	GCF_003471385.1_ASM347138v1_genomic.fasta	GCA_003471385.1	AM20-19AC	282
	GCF_003471355.1_ASM347135v1_genomic.fasta	GCA_003471355.1	AM20-39	282	102.09
	GCF_004334245.1_ASM433424v1_genomic.fasta	GCA_004334245.1	MCC10054	283	101.187
	GCF_004333385.1_ASM433338v1_genomic.fasta	GCA_004333385.1	MCC10066	284	101.509
	GCF_004333305.1_ASM433330v1_genomic.fasta	GCA_004333305.1	MCC10071	285	101.51
	GCF_004333115.1_ASM433311v1_genomic.fasta	GCA_004333115.1	MCC10086	286	101.601
	GCF_009931635.1_ASM993163v1_genomic.fasta	GCA_009931635.1	CACC 517	287	102.189
	GCF_004333555.1_ASM433355v1_genomic.fasta	GCA_004333555.1	MCC10050	288	101.549
	GCF_004332825.1_ASM433282v1_genomic.fasta	GCA_004332825.1	MCC10097	289
	GCF_004332935.1_ASM433293v1_genomic.fasta	GCA_004332935.1	MCC10112	289	100.186
	GCF_003370025.1_ASM337002v1_genomic.fasta	GCA_003370025.1	N2G10	290	89.8639
	296B.fasta	-	296B	291
	GCF_001892965.1_ASM189296v1_genomic.fasta	GCA_001892965.1	296B	291	102.685
	GCF_004334775.1_ASM433477v1_genomic.fasta	GCA_004334775.1	MCC10129	292	101.852
	GCF_017312545.1_ASM1731254v1_genomic.fasta	GCA_017312545.1	MCC00215	293	101.652
	GCF_009741385.1_ASM974138v1_genomic.fasta	GCA_009741385.1	JSRL 03	294
	GCF_009738515.1_ASM973851v1_genomic.fasta	GCA_009738515.1	JSRL02	294	103.187
	GCF_020982785.1_ASM2098278v1_genomic.fasta	GCA_020982785.1	JCM 7050	295	101.427
	GCF_004333205.1_ASM433320v1_genomic.fasta	GCA_004333205.1	MCC10078	296	101.438
	GCF_008086305.1_ASM808630v1_genomic.fasta	GCA_008086305.1	BAMA-B05	297	103.188
	GCF_013249165.1_ASM1324916v1_genomic.fasta	GCA_013249165.1	BIO6283	297
	GCF_004333735.1_ASM433373v1_genomic.fasta	GCA_004333735.1	MCC10036	297
	GCF_003475865.1_ASM347586v1_genomic.fasta	GCA_003475865.1	AF30-11	298
	GCF_003475835.1_ASM347583v1_genomic.fasta	GCA_003475835.1	AF30-12	298	102.89
	GCF_004333425.1_ASM433342v1_genomic.fasta	GCA_004333425.1	MCC10064	299	101.591
	GCF_004333125.1_ASM433312v1_genomic.fasta	GCA_004333125.1	MCC10084	300	101.532
	GCF_017312565.1_ASM1731256v1_genomic.fasta	GCA_017312565.1	MCC00231	301	101.655
	GCF_000007525.1_ASM752v1_genomic.fasta	GCA_000007525.1	NCC2705	302	102.187
	GCF_004333765.1_ASM433376v1_genomic.fasta	GCA_004333765.1	MCC10034	303	101.453
	GCF_014779835.1_ASM1477983v1_genomic.fasta	GCA_014779835.1	815	304	100.923
	GCF_003094995.1_ASM309499v1_genomic.fasta	GCA_003094995.1	DS32_3	305	99.5106
	GCF_004333875.1_ASM433387v1_genomic.fasta	GCA_004333875.1	MCC10021	306	101.444
	GCF_015547105.1_ASM1554710v1_genomic.fasta	GCA_015547105.1	D46t1_190503_C6	307	101.768
	GCF_002833075.1_ASM283307v1_genomic.fasta	GCA_002833075.1	APC1477	308
	GCF_002833055.1_ASM283305v1_genomic.fasta	GCA_002833055.1	APC1478	308	102.714
	GCF_004334255.1_ASM433425v1_genomic.fasta	GCA_004334255.1	MCC10057	309	98.3892

## Sheet: Table S3
Table S3: Score obtained through the application of the RefBifSelector tool for each of our local repository bifidobacterial strain. Those strains used in this study were highlighted in yellow.
Query Species	Strain (Query)	Reference	ANI	Average_PPOS	Score (ANI * Average PPOS)
Bifidobacterium bifidum	PRL2010	B_bifidum_GCA_015549125.1_ASM1554912v1_genomic.fasta	99.1298	99.5889	9872.23
Bifidobacterium bifidum	184B	B_bifidum_GCA_015549125.1_ASM1554912v1_genomic.fasta	99.0378	99.5928	9863.45
Bifidobacterium bifidum	352B	B_bifidum_GCA_015549125.1_ASM1554912v1_genomic.fasta	99.0653	99.4525	9852.29
Bifidobacterium bifidum	I1F33B	B_bifidum_GCA_015549125.1_ASM1554912v1_genomic.fasta	98.8745	99.5226	9840.25
Bifidobacterium bifidum	98B	B_bifidum_GCA_015549125.1_ASM1554912v1_genomic.fasta	99.1295	99.1726	9830.93
Bifidobacterium bifidum	156B	B_bifidum_GCA_015549125.1_ASM1554912v1_genomic.fasta	98.6939	99.5483	9824.81
Bifidobacterium bifidum	13200	B_bifidum_GCA_015549125.1_ASM1554912v1_genomic.fasta	98.8532	99.3794	9823.97
Bifidobacterium bifidum	81B	B_bifidum_GCA_015549125.1_ASM1554912v1_genomic.fasta	99.0643	98.9189	9799.33
Bifidobacterium bifidum	85B	B_bifidum_GCA_015549125.1_ASM1554912v1_genomic.fasta	98.7063	99.254	9797
Bifidobacterium bifidum	I1F40B	B_bifidum_GCA_015549125.1_ASM1554912v1_genomic.fasta	98.6932	99.2557	9795.86
Bifidobacterium bifidum	A8	B_bifidum_GCA_015549125.1_ASM1554912v1_genomic.fasta	98.6897	99.214	9791.4
Bifidobacterium bifidum	LMG11582	B_bifidum_GCA_015549125.1_ASM1554912v1_genomic.fasta	98.7198	99.0778	9780.94
Bifidobacterium bifidum	324B	B_bifidum_GCA_015549125.1_ASM1554912v1_genomic.fasta	98.4373	99.3328	9778.05
Bifidobacterium breve	31L	RefBif_IS_GCA_001263915.1_Bifidobacterium_breve_BIMBI5M.fasta	98.6207	97.6693	9632.21
Bifidobacterium breve	1889B	RefBif_IS_GCA_001263915.1_Bifidobacterium_breve_BIMBI5M.fasta	98.5557	97.7325	9632.09
Bifidobacterium breve	676B	RefBif_IS_GCA_001263915.1_Bifidobacterium_breve_BIMBI5M.fasta	98.5803	97.4803	9609.64
Bifidobacterium breve	689b	RefBif_IS_GCA_001263915.1_Bifidobacterium_breve_BIMBI5M.fasta	98.6214	97.4385	9609.52
Bifidobacterium breve	12L	RefBif_IS_GCA_001263915.1_Bifidobacterium_breve_BIMBI5M.fasta	98.3677	97.5664	9597.38
Bifidobacterium breve	158B	RefBif_IS_GCA_001263915.1_Bifidobacterium_breve_BIMBI5M.fasta	98.6518	97.1444	9583.47
Bifidobacterium breve	2L	RefBif_IS_GCA_001263915.1_Bifidobacterium_breve_BIMBI5M.fasta	98.3121	97.4288	9578.43
Bifidobacterium breve	1891B	RefBif_IS_GCA_001263915.1_Bifidobacterium_breve_BIMBI5M.fasta	98.2601	96.634	9495.27
Bifidobacterium breve	PRL2020	RefBif_IS_GCA_001263915.1_Bifidobacterium_breve_BIMBI5M.fasta	98.1949	96.5846	9484.12
Bifidobacterium breve	M1D	RefBif_IS_GCA_001263915.1_Bifidobacterium_breve_BIMBI5M.fasta	98.2645	96.4791	9480.47
Bifidobacterium longum	2226B	RefBif_IS_GCA_000730105.1_Bifidobacterium_longum_subsp._longum_BIMBIold.fasta	98.8669	99	9787.82
Bifidobacterium longum	72B	RefBif_IS_GCA_000730105.1_Bifidobacterium_longum_subsp._longum_BIMBIold.fasta	98.7068	98.9258	9764.65
Bifidobacterium longum	35B	RefBif_IS_GCA_000730105.1_Bifidobacterium_longum_subsp._longum_BIMBIold.fasta	98.7316	98.5852	9733.47
Bifidobacterium longum	1B	RefBif_IS_GCA_000730105.1_Bifidobacterium_longum_subsp._longum_BIMBIold.fasta	98.7573	98.5392	9731.47
Bifidobacterium longum	39B	RefBif_IS_GCA_000730105.1_Bifidobacterium_longum_subsp._longum_BIMBIold.fasta	98.7801	98.4755	9727.42
Bifidobacterium longum	108B	RefBif_IS_GCA_000730105.1_Bifidobacterium_longum_subsp._longum_BIMBIold.fasta	98.7221	98.4255	9716.77
Bifidobacterium longum	1886B	RefBif_IS_GCA_000730105.1_Bifidobacterium_longum_subsp._longum_BIMBIold.fasta	98.6556	98.482	9715.8
Bifidobacterium longum	296B	RefBif_IS_GCA_000730105.1_Bifidobacterium_longum_subsp._longum_BIMBIold.fasta	98.4453	98.6871	9715.28
Bifidobacterium longum	1890B	RefBif_IS_GCA_000730105.1_Bifidobacterium_longum_subsp._longum_BIMBIold.fasta	98.8189	98.2935	9713.26
Bifidobacterium longum	359B	RefBif_IS_GCA_000730105.1_Bifidobacterium_longum_subsp._longum_BIMBIold.fasta	98.7179	98.3921	9713.06
Bifidobacterium longum	134B	RefBif_IS_GCA_000730105.1_Bifidobacterium_longum_subsp._longum_BIMBIold.fasta	98.6749	98.3538	9705.05
Bifidobacterium longum	67B	RefBif_IS_GCA_000730105.1_Bifidobacterium_longum_subsp._longum_BIMBIold.fasta	98.4653	98.5082	9699.64
Bifidobacterium longum	3B	RefBif_IS_GCA_000730105.1_Bifidobacterium_longum_subsp._longum_BIMBIold.fasta	98.7884	98.1721	9698.26
Bifidobacterium longum	458B	RefBif_IS_GCA_000730105.1_Bifidobacterium_longum_subsp._longum_BIMBIold.fasta	98.6315	98.1396	9679.66
Bifidobacterium longum	22B	RefBif_IS_GCA_000730105.1_Bifidobacterium_longum_subsp._longum_BIMBIold.fasta	98.7009	97.5567	9628.93
Bifidobacterium longum	1898B	RefBif_IS_GCA_000730105.1_Bifidobacterium_longum_subsp._longum_BIMBIold.fasta	98.5182	97.7068	9625.9
Bifidobacterium longum	44B	RefBif_IS_GCA_000730105.1_Bifidobacterium_longum_subsp._longum_BIMBIold.fasta	98.8589	97.2858	9617.57
Bifidobacterium longum	209B	RefBif_IS_GCA_000730105.1_Bifidobacterium_longum_subsp._longum_BIMBIold.fasta	96.7217	96.9625	9378.38
Bifidobacterium longum	2074B	RefBif_IS_GCA_000730105.1_Bifidobacterium_longum_subsp._longum_BIMBIold.fasta	96.4318	96.1332	9270.3
Bifidobacterium longum	1897B	RefBif_IS_GCA_000730105.1_Bifidobacterium_longum_subsp._longum_BIMBIold.fasta	96.7376	95.3873	9227.54
Bifidobacterium longum	2005B	RefBif_IS_GCA_000730105.1_Bifidobacterium_longum_subsp._longum_BIMBIold.fasta	96.4463	95.4619	9206.95
Bifidobacterium longum subsp. infantis	1888B	RefBif_IS_GCA_902167565.1_Bifidobacterium_longum_subsp._infantis_BIMBIold.fasta	97.9102	97.6196	9557.95

## Sheet: Table S4
Table S4: Quality-filtering report of transcriptomic data.
Sample ID	Number of sequeced reads	Number of reads retained after quality filtering and rRNA/tRNA removal
1886B-CTRL1	3533438	2135208
1886B-CTRL2	1928342	1152311
1886B-CTRL3	1978957	1546843
1886B-INSULIN1	4343510	2386746
1886B-INSULIN2	5893078	3532976
1886B-INSULIN3	4600314	2829416
1888B-CTRL1	2394932	1598730
1888B-CTRL2	1681229	1360912
1888B-CTRL3	8323089	4921543
1888B-INSULIN1	3482888	2375512
1888B-INSULIN2	2002848	1556353
1888B-INSULIN3	2671347	2046310
31L-CTRL1	1541370	1088441
31L-CTRL2	5681704	3925376
31L-CTRL3	1945499	1466745
31L-INSULIN1	1522606	1316716
31L-INSULIN2	6867049	4939110
31L-INSULIN3	4263252	3331844
PRL2010-CTRL1	4085344	1186283
PRL2010-CTRL2	4577345	1333489
PRL2010-CTRL3	3711030	1626318
PRL2010-INSULIN1	4633836	547224
PRL2010-INSULIN2	7051884	1131285
PRL2010-INSULIN3	4491334	584707
11582-CTRL1	3246758	1232208
11582-CTRL2	2391119	1192575
11582-CTRL3	19801121	9398363
11582-INSULIN1	9770941	6883543
11582-INSULIN2	11774702	7242551
11582-INSULIN3	8237974	4454649
156B-CTRL1	1119987	712927
156B-CTRL2	2094789	1722560
156B-CTRL3	1057691	322724
156B-INSULIN1	6132768	5113405
156B-INSULIN2	5516483	3659544
156B-INSULIN3	8505518	6130141

## Sheet: Table S5
Table S5: Differentially expressed genes in bifidobacterial strains when exposed to insulin respect to the control.
	Gene name	CTRL1	CTRL2	CTRL3	INSULIN1	INSULIN2	INSULIN3	logFC	logCPM	PValue	FDR	Annotation
B. bifidum PRL2010	BBPR_RS00085	3.67524	2.63925	3.53545	9.05113	8.40839	7.11946	1.31924	3.03439	0.002	0.025619	hypothetical protein;
	BBPR_RS00095	450.217	452.192	416.477	328.103	362.612	288.338	-0.429859	8.35028	0.01	0.0283158	type II restriction endonuclease BsuBI;
	BBPR_RS00155	123.121	116.127	126.569	85.9857	100.901	110.352	-0.299502	6.63051	0.042	0.0476709	family 20 glycosylhydrolase;
	BBPR_RS00170	594.47	584.154	596.078	425.403	453.002	382.671	-0.492921	8.71548	0.001	0.0149444	PTS sugar transporter subunit IIA;
	BBPR_RS00220	1720.01	1620.5	1649.64	1206.06	1139.34	1023.42	-0.56684	10.1331	0.001	0.033625	FAD-dependent oxidoreductase;
	BBPR_RS00260	26.6455	37.8293	28.9907	40.7301	40.9909	42.7168	0.412919	5.37432	0.041	0.0473348	LytTR family DNA-binding domain-containing protein;
	BBPR_RS00385	0	1.7595	0	2.26278	3.15315	3.55973	2.35085	1.58106	0.026	0.0380109	transposase;
	BBPR_RS00400	839.792	851.598	750.224	1038.62	1189.79	1206.75	0.492539	10.1612	0.006	0.0248308	sugar nucleotide-binding protein;
	BBPR_RS00405	690.945	755.706	680.929	927.74	983.782	996.725	0.450937	9.92097	0.001	0.0298889	dTDP-glucose 4,6-dehydratase;
	BBPR_RS00425	18.3762	25.5128	28.9907	47.5184	52.5525	55.1759	1.09097	5.69346	0.002	0.0244545	AAA family ATPase;
	BBPR_RS00460	905.946	839.282	809.619	1061.24	1094.14	1051.9	0.328117	10.0622	0.002	0.0233913	glycogen/starch/alpha-glucan phosphorylase;
	BBPR_RS00490	119.445	150.437	138.59	176.497	172.372	186.886	0.391335	7.48047	0.013	0.0312232	cell division protein CrgA;
	BBPR_RS00550	496.157	548.085	530.318	629.053	609.609	628.293	0.245738	9.28151	0.004	0.0219592	YhgE/Pip domain-containing protein;
	BBPR_RS00560	116.689	113.488	135.054	95.0368	94.5944	90.7732	-0.3813	6.5464	0.047	0.0488147	alpha/beta hydrolase;
	BBPR_RS00565	57.885	47.5065	67.8807	40.7301	36.7867	23.1383	-0.783621	5.06831	0.038	0.0458386	DMT family transporter;
	BBPR_RS00575	75.3424	72.1395	72.8304	61.0951	51.5014	44.4967	-0.48793	5.71051	0.013	0.0309469	hypothetical protein;
	BBPR_RS00585	0.91881	4.39875	2.12127	6.78834	9.45944	8.89933	1.75724	3.06736	0.011	0.0287282	hypothetical protein;
	BBPR_RS00635	1140.24	1060.98	1040.84	816.864	661.11	838.317	-0.485094	9.59264	0.008	0.0286933	trypsin-like peptidase domain-containing protein;
	BBPR_RS00640	458.486	436.356	420.012	305.476	375.225	347.074	-0.35538	8.42034	0.014	0.0316471	heavy metal translocating P-type ATPase;
	BBPR_RS00650	427.247	432.837	439.811	343.943	407.807	322.156	-0.275527	8.48369	0.044	0.0477258	zinc metalloprotease HtpX;
	BBPR_RS00670	21.1326	20.2343	20.5056	27.1534	23.1231	28.4779	0.34806	4.71432	0.026	0.0382186	DUF4417 domain-containing protein;
	BBPR_RS00760	425.409	430.198	475.165	366.571	345.795	325.716	-0.358344	8.43474	0.008	0.0283158	evolved beta-galactosidase subunit alpha;
	BBPR_RS00780	23.8891	24.633	22.6269	18.1023	18.9189	21.3584	-0.28538	4.28243	0.02	0.0342675	FtsX-like permease family protein;
	BBPR_RS00785	262.78	250.729	251.017	171.971	187.087	156.628	-0.568071	7.42539	0.001	0.0269	23S rRNA (pseudouridine(1915)-N(3))-methyltransferase RlmH;
	BBPR_RS00850	122.202	111.728	108.185	54.3068	57.8077	32.0376	-1.24689	5.58649	0.002	0.0224167	MFS transporter;
	BBPR_RS00905	33.996	29.0318	36.7687	40.7301	54.6546	56.9557	0.610238	5.66619	0.034	0.0439712	type I restriction endonuclease subunit R;
	BBPR_RS00930	15.6198	14.076	14.8489	24.8906	25.2252	26.698	0.786112	4.67833	0	0	hypothetical protein;
	BBPR_RS00975	56.0474	61.5825	73.5375	85.9857	86.186	103.232	0.526713	6.52044	0.022	0.0348118	ABC transporter ATP-binding protein/permease;
	BBPR_RS01005	73.5048	79.1775	79.9013	97.2996	122.973	101.452	0.468077	6.74472	0.022	0.0346082	phenylpyruvate tautomerase MIF-related protein;
	BBPR_RS01025	342.716	350.141	331.626	226.278	232.282	295.458	-0.442225	7.97349	0.048	0.0490951	hypothetical protein;
	BBPR_RS01035	608.252	640.458	632.139	554.381	585.434	532.18	-0.169813	9.12239	0.019	0.0345338	ABC transporter substrate-binding protein;
	BBPR_RS01095	33.996	51.0255	49.4964	67.8834	59.9098	58.7356	0.471601	5.95829	0.048	0.0489091	hypothetical protein;
	BBPR_RS01170	98.3126	114.368	97.5786	119.927	159.759	172.647	0.543916	7.23628	0.048	0.0487245	LacI family DNA-binding transcriptional regulator;
	BBPR_RS01235	150.685	163.634	160.51	113.139	105.105	78.3141	-0.67909	6.62721	0.006	0.0273559	Maf family protein;
	BBPR_RS01240	15.6198	16.7153	19.0915	22.6278	26.2762	28.4779	0.589485	4.68896	0.012	0.0301682	hypothetical protein;
	BBPR_RS01245	17.4574	17.595	17.6773	24.8906	34.6846	33.8175	0.824695	4.96028	0.049	0.0495526	hypothetical protein;
	BBPR_RS01250	339.96	303.514	341.525	178.76	189.189	268.76	-0.629489	7.72953	0.02	0.0347097	ABC transporter ATP-binding protein;
	BBPR_RS01270	922.485	924.618	883.157	710.513	666.365	790.261	-0.333246	9.49661	0.008	0.0279481	Rne/Rng family ribonuclease;
	BBPR_RS01275	304.126	343.982	309.706	402.775	522.371	622.953	0.692681	9.01132	0.039	0.0462159	plastid large ribosomal subunit|0000311||IEA;
	BBPR_RS01285	417.14	421.4	423.548	359.782	360.51	379.111	-0.199091	8.51754	0.001	0.0244545	CTP synthase;
	BBPR_RS01325	333.528	387.97	329.504	287.373	240.69	220.703	-0.489177	7.96341	0.021	0.035087	NAD(P)-dependent glycerol-3-phosphate dehydrogenase;
	BBPR_RS01335	279.318	292.957	292.029	217.227	200.75	179.766	-0.532011	7.63842	0.002	0.02152	glycerophosphodiester phosphodiesterase;
	BBPR_RS01340	17736.7	17317	17120.8	21949	23088.4	18749.1	0.289906	14.376	0.042	0.047272	endo-alpha-N-acetylgalactosaminidase family protein;
	BBPR_RS01380	1359.84	1353.06	1401.45	1880.37	2050.6	2303.15	0.599521	11.021	0.005	0.0269	site-specific integrase;
	BBPR_RS01470	1308.39	1391.77	1397.92	1212.85	1079.43	937.989	-0.343291	10.0725	0.027	0.0392595	DUF4854 domain-containing protein;
	BBPR_RS01480	6736.71	6658.83	6819.89	6007.69	6160.2	6044.43	-0.150543	12.5677	0.001	0.0224167	ATP-dependent chaperone ClpB;
	BBPR_RS01515	50.5345	49.266	36.7687	83.7229	73.5734	90.7732	0.861111	6.36964	0.005	0.0263725	hypothetical protein;
	BBPR_RS01590	11.9445	9.67725	9.19218	2.26278	2.1021	3.55973	-1.95917	1.40138	0.001	0.0206923	relaxase/mobilization nuclease domain-containing protein;
	BBPR_RS01605	128.633	117.887	142.125	167.446	179.729	211.804	0.524341	7.54169	0.019	0.0350068	DUF4116 domain-containing protein;
	BBPR_RS01630	12.8633	11.4368	11.3135	27.1534	27.3273	35.5973	1.33875	4.90814	0.02	0.0344872	type II toxin-antitoxin system RelB/DinJ family antitoxin;
	BBPR_RS01640	20.2138	17.595	22.6269	31.6789	30.4804	30.2577	0.612758	4.94513	0.002	0.0206923	MerR family transcriptional regulator;
	BBPR_RS01710	278.399	303.514	263.038	160.657	216.516	186.886	-0.58302	7.55474	0.009	0.0269	ribosome maturation factor RimM;
	BBPR_RS01740	351.904	342.223	340.111	246.643	165.015	252.741	-0.638446	7.79094	0.047	0.0486269	signal recognition particle, plasma membrane targeting|0048501||IEA; go_function GTPase activity|0003924||IEA; go_function signal sequence binding|0005048||IEA; go_process protein secretion|0009306||IEA; inference COORDINATES: similar to AA sequence:RefSeq:WP_013389541.1; locus_tag BBPR_RS01740;
	BBPR_RS01890	1.83762	0	0.707091	2.26278	5.25525	3.55973	2.12209	1.88463	0.049	0.049367	PTS galactitol transporter subunit IIC;
	BBPR_RS01990	2056.3	1968.88	2001.77	1459.49	1685.88	1603.66	-0.343794	10.6285	0.004	0.0262439	G5 domain-containing protein;
	BBPR_RS01995	373.956	407.324	379.708	459.345	438.288	460.985	0.226786	8.82296	0.006	0.0269	thioredoxin;
	BBPR_RS02030	175.493	174.191	186.672	167.446	146.096	147.729	-0.217576	7.26451	0.034	0.0443981	S9 family peptidase;
	BBPR_RS02095	58.8038	62.4623	77.78	99.5624	80.9308	115.691	0.573393	6.62539	0.049	0.0491828	glycosyltransferase family 39 protein;
	BBPR_RS02175	189.275	185.627	194.45	208.176	208.108	204.685	0.125198	7.69341	0.004	0.025619	PD-(D/E)XK nuclease family protein;
	BBPR_RS02215	497.995	546.325	544.46	475.184	384.684	398.69	-0.336147	8.71259	0.027	0.0390484	4-hydroxy-tetrahydrodipicolinate synthase;
	BBPR_RS02225	1181.59	1179.75	1146.19	1235.48	1310.66	1317.1	0.139355	10.3306	0.014	0.0313833	aminopeptidase N;
	BBPR_RS02235	549.448	558.642	514.055	432.191	382.582	304.357	-0.535525	8.5432	0.013	0.0306754	phosphoglucosamine mutase;
	BBPR_RS02240	411.627	396.767	386.072	348.468	331.08	284.779	-0.308771	8.32842	0.02	0.033625	peptide deformylase;
	BBPR_RS02285	111.176	103.811	103.235	70.1462	70.4203	78.3141	-0.539888	6.18904	0.001	0.0192143	nucleoside hydrolase;
	BBPR_RS02290	6.43167	6.15825	5.65673	6.78834	7.35734	7.11946	0.22086	2.82546	0.023	0.0345642	LacI family DNA-binding transcriptional regulator;
	BBPR_RS02295	5.51286	7.038	5.65673	13.5767	14.7147	14.2389	1.22395	3.82546	0	0	tRNA-Arg; transcript_biotype tRNA;
	BBPR_RS02320	308.72	273.602	318.191	246.643	263.813	211.804	-0.318228	7.91141	0.044	0.047919	anaerobic ribonucleoside-triphosphate reductase activating protein;
	BBPR_RS02335	286.669	314.071	278.594	246.643	210.21	211.804	-0.395144	7.80016	0.012	0.0290811	glutamate-cysteine ligase family protein;
	BBPR_RS02340	830.604	899.105	911.44	620.002	645.344	710.167	-0.418939	9.36305	0.004	0.0250233	YPDG domain-containing protein;
	BBPR_RS02345	18.3762	22.8735	20.5056	31.6789	27.3273	32.0376	0.559997	4.92353	0.008	0.0275897	MarR family transcriptional regulator;
	BBPR_RS02420	181.924	172.431	165.459	142.555	116.666	85.4336	-0.592843	6.84405	0.027	0.0388396	thiamine-binding protein;
	BBPR_RS02425	290.344	271.843	294.857	239.855	204.955	170.867	-0.477196	7.68107	0.019	0.0347687	hydroxymethylpyrimidine/phosphomethylpyrimidine kinase;
	BBPR_RS02465	1818.32	1810.53	1803.79	1527.38	1208.71	1053.68	-0.519545	10.3029	0.017	0.0338741	cell division protein FtsZ;
	BBPR_RS02535	89.1246	80.0573	81.3155	56.5695	64.114	48.0564	-0.569994	5.8137	0.007	0.0257945	pseudouridine synthase;
	BBPR_RS02590	146.091	113.488	128.691	106.351	95.6455	99.6725	-0.364092	6.65186	0.044	0.0475341	isoprenyl transferase;
	BBPR_RS02720	322.502	334.305	338.697	285.11	251.201	288.338	-0.271646	8.10267	0.011	0.0284519	ATP-dependent RNA helicase HrpA;
	BBPR_RS02755	59.7226	63.342	78.4871	83.7229	103.003	113.911	0.576873	6.64692	0.035	0.0450478	LysM peptidoglycan-binding domain-containing protein;
	BBPR_RS02760	71.6672	75.6585	87.6793	119.927	109.309	149.509	0.688537	6.98012	0.021	0.0348704	transcriptional regulator NrdR;
	BBPR_RS02770	343.635	316.71	340.111	271.534	268.018	270.54	-0.304502	8.07698	0.016	0.0333643	AAA family ATPase;
	BBPR_RS02780	599.983	576.237	507.691	488.761	359.459	379.111	-0.456291	8.67635	0.036	0.0448333	16S rRNA (cytosine(1402)-N(4))-methyltransferase RsmH;
	BBPR_RS02795	350.985	331.666	319.605	282.848	217.567	227.823	-0.46077	7.9233	0.015	0.03228	hypothetical protein;
	BBPR_RS02810	347.31	331.666	368.394	273.797	209.159	202.905	-0.610786	7.83681	0.009	0.0272022	UDP-N-acetylmuramoyl-L-alanine--D-glutamate ligase;
	BBPR_RS02815	408.87	375.653	361.323	334.892	301.651	263.42	-0.348477	8.22876	0.031	0.0427641	putative lipid II flippase FtsW;
	BBPR_RS02825	579.769	486.502	501.328	441.242	357.357	307.917	-0.502532	8.52685	0.034	0.0441836	UDP-N-acetylmuramate--L-alanine ligase;
	BBPR_RS02865	87.2869	79.1775	90.5076	56.5695	56.7567	58.7356	-0.578685	5.84182	0.001	0.0179333	copper homeostasis protein CutC;
	BBPR_RS02875	1378.21	1323.14	1225.39	1049.93	829.278	793.82	-0.55486	9.7993	0.01	0.0280208	glucosamine-6-phosphate deaminase;
	BBPR_RS02920	264.617	290.318	273.644	237.592	228.078	213.584	-0.286689	7.82284	0.008	0.0272405	chromosome segregation protein SMC;
	BBPR_RS02930	274.724	282.4	285.665	205.913	260.66	222.483	-0.290549	7.84352	0.036	0.0446267	carboxylate--amine ligase;
	BBPR_RS02955	157.116	151.317	125.155	176.497	206.006	208.244	0.446213	7.62143	0.021	0.0346564	hypothetical protein;
	BBPR_RS03025	42.2653	51.0255	44.5467	36.2045	23.1231	24.9181	-0.710293	4.81157	0.021	0.0344451	segregation/condensation protein A;
	BBPR_RS03075	74.4236	80.0573	72.8304	61.0951	52.5525	40.9369	-0.556274	5.68729	0.018	0.0345857	prephenate dehydrogenase/arogenate dehydrogenase family protein;
	BBPR_RS03125	222.352	225.216	215.663	144.818	158.708	142.389	-0.57274	7.21566	0	0	DUF3159 domain-containing protein;
	BBPR_RS03130	249.916	198.824	241.118	162.92	162.913	147.729	-0.542747	7.30245	0.012	0.0298889	TRAM domain-containing protein;
	BBPR_RS03135	91.881	88.8548	88.3864	72.409	69.3692	78.3141	-0.290152	6.197	0.005	0.0258654	sugar ABC transporter substrate-binding protein;
	BBPR_RS03205	67.9919	61.5825	70.002	54.3068	38.8888	48.0564	-0.498671	5.55716	0.019	0.0352483	ubiquitin-like protein Pup;
	BBPR_RS03280	197.544	198.824	202.935	524.965	504.504	679.909	1.51211	9.15429	0.022	0.034407	cold-shock protein;
	BBPR_RS03300	640.41	658.933	697.899	481.972	503.453	525.061	-0.402997	8.97583	0.002	0.0199259	response regulator transcription factor;
	BBPR_RS03305	758.937	772.421	716.99	599.637	554.954	544.639	-0.403984	9.1457	0.002	0.0192143	HAMP domain-containing histidine kinase;
	BBPR_RS03315	465.837	475.065	497.792	409.563	338.438	311.477	-0.441406	8.46418	0.015	0.0325403	DUF3027 domain-containing protein;
	BBPR_RS03325	2362.26	2240.72	2304.41	2018.4	2012.76	1754.95	-0.255548	10.9134	0.016	0.0331077	ATP-dependent Clp protease ATP-binding subunit;
	BBPR_RS03335	0.91881	1.7595	2.12127	4.52556	6.3063	7.11946	1.90311	2.58106	0.007	0.0276912	hypothetical protein;
	BBPR_RS03380	67.0731	66.861	70.7091	49.7812	50.4504	49.8363	-0.447497	5.64451	0.004	0.0244545	integral component of plasma membrane|0005887||IEA;
	BBPR_RS03395	375.793	431.957	427.083	357.519	323.723	334.615	-0.281619	8.40352	0.024	0.0356685	DEAD/DEAH box helicase;
	BBPR_RS03440	286.669	260.406	299.099	255.694	231.231	211.804	-0.276221	7.86363	0.045	0.0478458	hypothetical protein;
	BBPR_RS03455	117.608	116.127	121.62	88.2485	103.003	96.1128	-0.306379	6.58177	0.008	0.0269	Mrp/NBP35 family ATP-binding protein;
	BBPR_RS03465	1880.8	1839.56	1798.84	1427.82	1592.34	1578.74	-0.263172	10.5821	0.006	0.026459	type I glutamate--ammonia ligase;
	BBPR_RS03475	226.027	242.811	202.935	181.023	190.24	174.427	-0.299895	7.50697	0.028	0.0394346	FAD-dependent oxidoreductase;
	BBPR_RS03525	77.18	80.0573	72.8304	63.3579	57.8077	71.1946	-0.258248	6.0027	0.047	0.0484406	acyltransferase;
	BBPR_RS03550	78.0988	77.418	79.9013	92.774	90.3902	94.3329	0.237248	6.53137	0.001	0.0168125	membrane|0016020||IEA; inference COORDINATES: similar to AA sequence:RefSeq:WP_003812645.1; locus_tag BBPR_RS03550;
	BBPR_RS03560	30.3207	39.5888	36.7687	49.7812	44.1441	49.8363	0.430412	5.58257	0.021	0.0342364	GNAT family N-acetyltransferase;
	BBPR_RS03585	3933.42	3680	3718.59	3251.62	2986.03	2970.6	-0.299406	11.5837	0.004	0.0239111	phosphopyruvate hydratase;
	BBPR_RS03645	174.574	182.108	200.814	273.797	245.946	266.98	0.496892	8.03475	0.003	0.0218108	WhiB family transcriptional regulator;
	BBPR_RS03660	34.9148	34.3103	31.112	54.3068	54.6546	53.396	0.694318	5.75807	0	0	WhiB family transcriptional regulator;
	BBPR_RS03665	386.819	379.172	407.284	343.943	283.783	307.917	-0.326512	8.28485	0.015	0.0315234	glycosyltransferase family 2 protein;
	BBPR_RS03690	16.5386	17.595	20.5056	13.5767	11.5615	14.2389	-0.472578	3.71432	0.024	0.0358667	S24 family peptidase;
	BBPR_RS03745	106.582	120.526	123.741	76.9346	78.8287	96.1128	-0.478135	6.39161	0.015	0.0320238	dephospho-CoA kinase;
	BBPR_RS03825	1799.95	1729.59	1682.88	1482.12	1373.72	1544.92	-0.244197	10.5186	0.011	0.028181	acetate kinase;
	BBPR_RS03885	34.9148	25.5128	31.112	20.365	23.1231	21.3584	-0.497366	4.43399	0.035	0.0448333	response regulator transcription factor;
	BBPR_RS04110	1505.93	1484.14	1514.59	1330.52	1328.53	1174.71	-0.23266	10.3196	0.046	0.0483359	Fe-S cluster assembly protein SufD;
	BBPR_RS04115	1359.84	1228.13	1233.17	1097.45	1003.75	866.795	-0.364513	9.95031	0.023	0.0353543	Fe-S cluster assembly ATPase SufC;
	BBPR_RS04120	1159.54	1104.97	1140.54	1027.3	898.647	877.474	-0.280483	9.86801	0.015	0.0317717	cysteine desulfurase;
	BBPR_RS04130	436.435	468.907	457.488	380.147	403.603	338.175	-0.280629	8.5468	0.02	0.0340506	metal-sulfur cluster assembly factor;
	BBPR_RS04150	28.4831	28.152	33.9404	15.8395	22.072	19.5785	-0.655809	4.26028	0.013	0.0304087	16S rRNA (uracil(1498)-N(3))-methyltransferase;
	BBPR_RS04155	106.582	102.931	123.034	128.979	137.687	129.93	0.254115	7.04656	0.034	0.0446146	histidine triad nucleotide-binding protein;
	BBPR_RS04160	323.421	304.394	312.534	248.906	264.864	259.86	-0.281551	8.01054	0.002	0.0185517	PhoH family protein;
	BBPR_RS04170	237.972	266.564	257.381	205.913	194.444	208.244	-0.324136	7.66439	0.006	0.0260323	hemolysin family protein;
	BBPR_RS04175	253.592	242.811	234.047	219.49	192.342	204.685	-0.244646	7.68303	0.017	0.0328993	GTPase Era;
	BBPR_RS04210	375.793	336.944	352.131	316.789	313.213	306.137	-0.185881	8.28562	0.022	0.0342081	branched-chain amino acid aminotransferase;
	BBPR_RS04265	445.623	459.23	416.477	386.936	371.02	311.477	-0.305144	8.47767	0.033	0.0441642	glutamate synthase subunit beta;
	BBPR_RS04280	200.301	172.431	181.722	151.606	124.024	88.9933	-0.60466	6.9253	0.033	0.0439455	ATP-binding cassette domain-containing protein;
	BBPR_RS04290	3.67524	3.519	6.36382	6.78834	9.45944	10.6792	0.989902	3.16602	0.039	0.0460132	sel1 repeat family protein;
	BBPR_RS04335	249.916	257.767	269.402	230.804	229.129	233.162	-0.165019	7.85195	0.008	0.0265679	hypothetical protein;
	BBPR_RS04360	20.2138	15.8355	15.556	27.1534	28.3783	37.3772	0.848297	4.95278	0.018	0.0343404	type III restriction endonuclease subunit M;
	BBPR_RS04370	60.6414	62.4623	60.1027	72.409	93.5434	106.792	0.574079	6.50644	0.041	0.0471325	hypothetical protein;
	BBPR_RS04405	391.413	452.192	437.689	524.965	521.32	507.262	0.277965	9.01639	0.009	0.0257553	hypothetical protein;
	BBPR_RS04430	13.7821	10.557	10.6064	18.1023	22.072	19.5785	0.773899	4.31597	0.006	0.025619	hypothetical protein;
	BBPR_RS04445	11.0257	12.3165	8.48509	29.4162	23.1231	26.698	1.31591	4.72314	0.002	0.0179333	phage antirepressor Ant;
	BBPR_RS04505	0.91881	0	0	2.26278	2.1021	3.55973	3.1085	1.40138	0.014	0.031124	hypothetical protein;
	BBPR_RS04510	0	0	2.12127	6.78834	6.3063	8.89933	3.37411	2.87407	0.003	0.0224167	oligoribonuclease Orn;
	BBPR_RS04555	32.1583	36.0698	41.0113	49.7812	57.8077	72.9745	0.725012	5.9114	0.031	0.0425459	HNH endonuclease;
	BBPR_RS04580	7.35048	9.67725	8.48509	29.4162	18.9189	24.9181	1.52167	4.60986	0.007	0.0272899	EndoU domain-containing protein;
	BBPR_RS04615	3.67524	0	2.82836	9.05113	6.3063	10.6792	2.00123	3.11751	0.018	0.0340986	hypothetical protein;
	BBPR_RS04640	7.35048	5.2785	7.778	24.8906	25.2252	40.9369	2.15764	4.92367	0.044	0.047344	phage tail tape measure protein;
	BBPR_RS04730	113.932	119.646	111.013	97.2996	98.7986	88.9933	-0.273463	6.57032	0.007	0.0254459	orotidine-5'-phosphate decarboxylase;
	BBPR_RS04735	163.548	160.994	168.288	117.665	135.585	105.012	-0.460075	6.89991	0.008	0.0262439	dihydroorotate dehydrogenase electron transfer subunit;
	BBPR_RS04925	1379.13	1410.24	1398.63	1181.17	1022.67	998.505	-0.387131	10.06	0.027	0.038633	WYL domain-containing protein;
	BBPR_RS04935	450.217	411.723	447.589	352.994	327.927	350.634	-0.344227	8.42564	0.003	0.0206923	DEAD/DEAH box helicase;
	BBPR_RS04985	509.939	497.939	471.63	432.191	426.726	466.325	-0.158861	8.78708	0.037	0.0452409	MerR family transcriptional regulator;
	BBPR_RS05040	146.091	135.482	142.125	167.446	156.606	154.848	0.176691	7.31862	0.021	0.0340301	bifunctional indole-3-glycerol phosphate synthase/tryptophan synthase subunit beta;
	BBPR_RS05045	449.298	474.185	465.973	391.461	305.855	382.671	-0.363506	8.49184	0.022	0.0340115	bifunctional cytidylate kinase/GTPase Der;
	BBPR_RS05115	1052.04	933.415	936.188	837.229	842.941	720.846	-0.283134	9.64447	0.036	0.044422	family 20 glycosylhydrolase;
	BBPR_RS05160	175.493	168.912	153.439	138.03	148.198	126.37	-0.270955	7.10363	0.035	0.0446209	PAC2 family protein;
	BBPR_RS05175	281.156	261.286	269.402	217.227	235.435	240.282	-0.228463	7.85163	0.012	0.0296147	molecular chaperone DnaJ;
	BBPR_RS05205	1.83762	0.87975	2.12127	4.52556	5.25525	3.55973	1.46314	2.15278	0.01	0.027732	hypothetical protein;
	BBPR_RS05235	1317.57	1324.9	1333.57	1025.04	1094.14	978.926	-0.359949	10.0122	0.001	0.0158235	phosphoglycerate kinase;
	BBPR_RS05295	1907.45	1844.84	1801.67	1384.82	1556.6	1121.32	-0.451061	10.4033	0.019	0.034302	UDP-glucose 4-epimerase GalE;
	BBPR_RS05300	180.087	158.355	175.359	115.402	98.7986	105.012	-0.68669	6.73341	0.001	0.01345	UDP-glucose--hexose-1-phosphate uridylyltransferase;
	BBPR_RS05305	473.187	455.711	424.962	269.271	313.213	364.873	-0.515099	8.3028	0.012	0.0293455	aminoglycoside phosphotransferase family protein;
	BBPR_RS05310	793.852	850.719	883.864	554.381	635.885	482.344	-0.596143	9.12292	0.005	0.0253774	ROK family protein;
	BBPR_RS05315	239.809	253.368	237.583	201.388	189.189	183.326	-0.348592	7.5797	0.002	0.0173548	ROK family protein;
	BBPR_RS05320	844.386	817.288	878.207	930.003	1021.62	1005.62	0.219494	9.94508	0.014	0.0308689	cellular_component|0005575||IEA; go_function 1,3-beta-galactosyl-N-acetylhexosamine phosphorylase activity|0050500||IEA; go_process disaccharide catabolic process|0046352||IEA; inference COORDINATES: similar to AA sequence:RefSeq:WP_013363511.1; locus_tag BBPR_RS05320;
	BBPR_RS05340	124.958	124.045	146.368	99.5624	96.6965	113.911	-0.350145	6.69195	0.035	0.0444104	anthranilate synthase component I;
	BBPR_RS05350	61.5603	61.5825	66.4666	81.4601	78.8287	74.7544	0.309896	6.29182	0.004	0.0233913	imidazole glycerol phosphate synthase subunit HisF;
	BBPR_RS05365	437.353	411.723	386.779	373.359	316.366	295.458	-0.327047	8.35928	0.038	0.0456339	ribosome recycling factor;
	BBPR_RS05385	1408.54	1425.2	1494.79	1122.34	1260.21	1190.73	-0.276626	10.2181	0.006	0.0244545	translation elongation factor Ts;
	BBPR_RS05410	613.765	571.838	563.552	454.819	351.05	393.35	-0.544561	8.64292	0.006	0.0278276	GuaB3 family IMP dehydrogenase-related protein;
	BBPR_RS05510	246.241	254.248	241.825	205.913	194.444	179.766	-0.355669	7.59525	0.003	0.0212368	DUF3375 domain-containing protein;
	BBPR_RS05515	248.079	234.893	236.875	210.439	163.964	128.15	-0.518416	7.38817	0.04	0.0465801	deoxyribonuclease IV;
	BBPR_RS05555	35.8336	36.0698	40.3042	56.5695	48.3483	49.8363	0.463808	5.68887	0.008	0.0259277	GNAT family N-acetyltransferase;
	BBPR_RS05595	95.5562	109.969	96.8715	70.1462	72.5224	88.9933	-0.38442	6.27091	0.035	0.0442019	hypothetical protein;
	BBPR_RS05655	113.014	107.33	125.155	97.2996	96.6965	101.452	-0.225772	6.6218	0.038	0.0454311	histidine phosphatase family protein;
	BBPR_RS05755	369.362	319.349	340.111	239.855	246.997	186.886	-0.610735	7.81108	0.008	0.025619	HAD-IIA family hydrolase;
	BBPR_RS05765	712.078	732.832	781.336	604.163	623.272	697.708	-0.209647	9.32579	0.046	0.0481479	tyrosine--tRNA ligase;
	BBPR_RS05865	853.574	738.111	789.114	674.309	571.771	667.45	-0.315209	9.31706	0.03	0.0418135	phenylalanine-tRNA ligase complex|0009328||IEA; go_function phenylalanine-tRNA ligase activity|0004826||IEA; go_process phenylalanyl-tRNA aminoacylation|0006432||IEA; inference COORDINATES: similar to AA sequence:RefSeq:WP_019727951.1; locus_tag BBPR_RS05865;
	BBPR_RS05925	40.4276	43.9875	37.4758	29.4162	29.4294	19.5785	-0.636223	4.70826	0.019	0.0340733	HAD-IB family hydrolase;
	BBPR_RS05955	120.364	127.564	125.155	81.4601	110.36	65.855	-0.533942	6.42445	0.044	0.0471554	hypothetical protein;
	BBPR_RS06065	103.826	95.013	94.7502	83.7229	52.5525	69.4148	-0.513324	6.09937	0.037	0.0450362	pyrroline-5-carboxylate reductase;
	BBPR_RS06080	139.659	153.956	143.539	117.665	112.462	94.3329	-0.430105	6.75693	0.01	0.027449	response regulator transcription factor;
	BBPR_RS06100	242.566	217.298	228.39	264.745	295.345	261.64	0.255723	8.09756	0.027	0.0384286	O-acetylhomoserine aminocarboxypropyltransferase/cysteine synthase;
	BBPR_RS06180	491.563	482.103	502.742	409.563	383.633	428.948	-0.272677	8.67024	0.004	0.0228936	ATP-dependent Clp protease proteolytic subunit;
	BBPR_RS06195	1696.12	1748.94	1785.4	1538.69	1551.35	1347.36	-0.237227	10.5305	0.02	0.0338365	nascent polypeptide-associated complex|0005854||IEA; go_function peptidyl-prolyl cis-trans isomerase activity|0003755||IEA; go_function unfolded protein binding|0051082||IEA; go_process 'de novo' cotranslational protein folding|0051083||IEA; inference COORDINATES: similar to AA sequence:RefSeq:WP_003813666.1; locus_tag BBPR_RS06195;
	BBPR_RS06205	49.6157	46.6268	55.1531	31.6789	27.3273	21.3584	-0.913691	4.74353	0.004	0.0224167	DUF3000 family protein;
	BBPR_RS06215	4548.11	4659.16	4688.01	4095.63	4322.97	3620.25	-0.206898	11.9704	0.043	0.0477975	formate C-acetyltransferase;
	BBPR_RS06245	394.169	415.242	401.628	373.359	355.255	315.036	-0.214608	8.44246	0.038	0.0452301	peptidylprolyl isomerase;
	BBPR_RS06285	56.0474	47.5065	47.3751	42.9928	31.5315	35.5973	-0.454772	5.19799	0.037	0.0448333	dUTP diphosphatase;
	BBPR_RS06300	154.36	140.76	125.862	113.139	90.3902	76.5342	-0.588005	6.54465	0.025	0.0369505	alkaline phosphatase family protein;
	BBPR_RS06325	3.67524	1.7595	2.82836	4.52556	8.40839	8.89933	1.40177	2.86349	0.039	0.045613	transporter; pseudo true; transl_table 11; exon_number 1;
	BBPR_RS06330	224.19	221.697	203.642	160.657	198.648	177.987	-0.273686	7.4846	0.043	0.0476008	aspartate ammonia-lyase;
	BBPR_RS06340	861.844	989.719	977.2	1113.29	1120.42	1219.21	0.287644	10.1686	0.017	0.0333796	RNA polymerase sigma factor;
	BBPR_RS06365	62.4791	59.823	60.1027	38.4673	50.4504	40.9369	-0.490247	5.43579	0.01	0.0271717	hypothetical protein;
	BBPR_RS06375	2395.34	2419.31	2493.91	2527.53	2571.92	2598.6	0.0749055	11.3253	0.023	0.0351534	preprotein translocase subunit SecA;
	BBPR_RS06410	928.917	1093.53	981.442	1769.5	1926.57	1696.21	0.844064	10.8117	0.001	0.0141579	helix-turn-helix domain-containing protein;
	BBPR_RS06420	240.728	241.931	234.754	165.183	204.955	179.766	-0.383625	7.51807	0.009	0.0266044	CDP-diacylglycerol--glycerol-3-phosphate 3-phosphatidyltransferase;
	BBPR_RS06425	349.148	323.748	342.232	282.848	292.192	315.036	-0.189662	8.21282	0.027	0.0382263	DNA translocase FtsK;
	BBPR_RS06520	22003.7	20836	20833.7	14619.8	18798	18355.8	-0.298474	14.075	0.045	0.0476575	elongation factor Tu;
	BBPR_RS06550	163.548	179.469	156.267	124.453	133.483	135.27	-0.344576	7.03418	0.01	0.0269	glycosyltransferase;
	BBPR_RS06580	12.8633	13.1963	16.2631	31.6789	22.072	24.9181	0.894366	4.71276	0.016	0.0323609	DUF4230 domain-containing protein;
	BBPR_RS06630	142.416	128.444	115.963	83.7229	91.4413	105.012	-0.465335	6.54523	0.023	0.0349548	esterase;
	BBPR_RS06640	68.9107	71.2598	63.6382	135.767	239.639	197.565	1.49125	7.57736	0.015	0.0328049	metal ABC transporter solute-binding protein;
	BBPR_RS06685	9.1881	8.7975	8.48509	4.52556	3.15315	1.77987	-1.4847	1.65666	0.002	0.0168125	hypothetical protein;
	BBPR_RS06710	224.19	195.305	204.349	160.657	159.759	167.307	-0.355118	7.34496	0.007	0.0265211	1-deoxy-D-xylulose-5-phosphate synthase;
	BBPR_RS06755	136.903	130.203	127.983	156.132	155.555	172.647	0.293825	7.3349	0.009	0.0263152	hypothetical protein;
	BBPR_RS06795	826.929	1191.18	917.804	1590.74	1488.29	1537.8	0.653091	10.5877	0.008	0.0253176	23S ribosomal RNA; transcript_biotype rRNA;
	BBPR_RS06855	0.91881	1.7595	2.82836	4.52556	4.2042	7.11946	1.52516	2.40138	0.033	0.0437291	carbohydrate ABC transporter permease;
	BBPR_RS06900	182.843	177.71	175.359	151.606	130.33	144.169	-0.330783	7.1501	0.005	0.0249074	aminotransferase class I/II-fold pyridoxal phosphate-dependent enzyme;
	BBPR_RS06910	28.4831	22.8735	26.1624	18.1023	13.6636	5.3396	-1.06292	3.6286	0.03	0.0415979	glycerate kinase;
	BBPR_RS06920	262.78	231.374	248.189	210.439	165.015	167.307	-0.451769	7.49921	0.019	0.0338477	cation-translocating P-type ATPase;
	BBPR_RS07000	199.382	187.387	227.683	165.183	171.321	163.748	-0.296646	7.38155	0.035	0.0439953	Cof-type HAD-IIB family hydrolase;
	BBPR_RS07085	95.5562	105.57	108.892	133.504	121.922	160.188	0.42289	7.11414	0.043	0.0474057	cyclopropane-fatty-acyl-phospholipid synthase family protein;
	BBPR_RS07095	130.471	117.887	151.317	176.497	200.75	197.565	0.524264	7.58199	0.009	0.0260323	GrpB family protein;
	BBPR_RS07170	237.053	217.298	207.885	160.657	145.045	170.867	-0.474659	7.31158	0.006	0.0252188	ATP-binding cassette domain-containing protein;
	BBPR_RS07255	10.1069	13.1963	16.9702	24.8906	35.7357	21.3584	1.02553	4.77232	0.043	0.0472122	antitoxin VbhA family protein;
	BBPR_RS07295	218.677	232.254	244.653	201.388	179.729	206.464	-0.243437	7.61368	0.032	0.0434747	2-amino-4-hydroxy-6-hydroxymethyldihydropteridine diphosphokinase;
	BBPR_RS07300	210.407	245.45	234.047	185.548	195.495	190.446	-0.271672	7.57362	0.021	0.0338263	dihydropteroate synthase;
	BBPR_RS07320	56.9662	47.5065	56.5673	20.365	24.1741	39.1571	-0.944185	4.80213	0.017	0.0331377	tRNA lysidine(34) synthetase TilS;
	BBPR_RS07325	355.579	363.337	347.182	305.476	231.231	284.779	-0.376034	8.09713	0.023	0.0347584	D-alanyl-D-alanine carboxypeptidase;
	BBPR_RS07330	345.472	291.197	335.161	285.11	234.384	215.364	-0.403239	7.93636	0.041	0.0469319	ABC transporter permease;
	BBPR_RS07335	243.485	253.368	272.23	205.913	129.279	161.968	-0.629429	7.3726	0.019	0.033625	ABC transporter ATP-binding protein;
	BBPR_RS07355	475.025	445.154	455.367	395.987	403.603	355.973	-0.251408	8.58942	0.013	0.0301466	lactaldehyde reductase;
	BBPR_RS07365	4.59405	3.519	4.94964	6.78834	6.3063	5.3396	0.496936	2.61935	0.042	0.0474706	tRNA-Asp; transcript_biotype tRNA;
	BBPR_RS07410	31.2395	23.7533	24.7482	42.9928	46.2462	46.2765	0.765065	5.49735	0.002	0.016303	LacI family DNA-binding transcriptional regulator;
	BBPR_RS07415	40.4276	43.9875	43.8396	58.8323	55.7056	56.9557	0.419142	5.83705	0.001	0.0384286	HAMP domain-containing histidine kinase;
	BBPR_RS07455	176.411	155.716	145.661	104.088	117.718	99.6725	-0.571651	6.74361	0.008	0.0250233	membrane|0016020||IEA; inference COORDINATES: similar to AA sequence:RefSeq:WP_019727324.1; locus_tag BBPR_RS07455;
	BBPR_RS07550	959.237	958.928	1001.24	794.236	798.797	665.67	-0.37018	9.55632	0.009	0.0275114	lysine--tRNA ligase;
	BBPR_RS07565	214.083	218.178	216.37	169.709	177.627	169.087	-0.328843	7.42745	0	0	DUF4037 domain-containing protein;
	BBPR_RS07600	166.305	174.191	173.237	140.292	110.36	106.792	-0.523298	6.89661	0.033	0.0435147	6-phosphogluconolactonase;
	BBPR_RS07635	781.907	720.516	774.265	592.849	467.717	505.482	-0.539808	9.02795	0.005	0.0244545	serine--tRNA ligase;
	BBPR_RS07645	440.11	442.514	413.648	411.826	366.816	382.671	-0.158611	8.59658	0.049	0.049	NAD(+)/NADH kinase;
	BBPR_RS07740	671.65	714.357	769.315	626.79	595.945	477.004	-0.34259	9.14614	0.047	0.0482557	transcription termination factor NusA;
	BBPR_RS07780	380.387	387.97	407.284	352.994	311.111	359.533	-0.199743	8.41453	0.042	0.0468797	mitochondrial large ribosomal subunit|0005762||IEA;
	BBPR_RS07810	682.676	689.724	700.727	642.63	633.783	587.356	-0.153586	9.27904	0.018	0.0338601	adenylate kinase;
	BBPR_RS07945	434.597	418.761	453.952	328.103	342.642	400.47	-0.287354	8.48007	0.032	0.0432563	bifunctional acetaldehyde-CoA/alcohol dehydrogenase;
	BBPR_RS08005	272.887	306.153	286.372	339.417	357.357	313.256	0.222941	8.39522	0.04	0.0463793	ferredoxin family protein;
	BBPR_RS08115	12.8633	16.7153	14.8489	24.8906	23.1231	19.5785	0.605404	4.49382	0.016	0.032855	hypothetical protein;
	BBPR_RS08195	1124.62	1123.44	1144.07	1036.35	978.527	927.31	-0.205304	9.93771	0.01	0.0266337	cell division protein;
	BBPR_RS08205	87.2869	72.1395	74.9516	61.0951	55.7056	58.7356	-0.417068	5.87066	0.016	0.0326061	2-C-methyl-D-erythritol 4-phosphate cytidylyltransferase;
	BBPR_RS08455	1075.01	943.092	968.008	841.755	878.677	799.16	-0.245076	9.71401	0.029	0.0406302	valine--tRNA ligase;
	BBPR_RS08700	9.1881	7.038	2.82836	13.5767	16.8168	16.0188	1.28438	3.95147	0.012	0.0304528	6-phospho-beta-glucosidase;
	BBPR_RS08785	1287.25	1155.99	1136.3	1072.56	784.083	843.657	-0.406656	9.81394	0.043	0.0470203	phosphoenolpyruvate--protein phosphotransferase;
	BBPR_RS08800	167.223	143.399	161.924	119.927	68.3182	80.094	-0.816396	6.48295	0.017	0.0341269	DNA polymerase III complex|0009360||IEA; go_function DNA binding|0003677||IEA; go_function DNA-directed DNA polymerase activity|0003887||IEA; go_function 3'-5' exonuclease activity|0008408||IEA; go_process DNA replication|0006260||IEA; inference COORDINATES: similar to AA sequence:RefSeq:WP_003816102.1; locus_tag BBPR_RS08800;
	BBPR_RS08820	9.1881	9.67725	14.8489	31.6789	47.2972	53.396	1.97317	5.46349	0.008	0.0247356	signal recognition particle sRNA small type; transcript_biotype SRP_RNA;
	BBPR_RS08830	50.5345	41.3483	38.1829	22.6278	32.5825	30.2577	-0.605783	4.83235	0.036	0.0442192	hemolysin III family protein;
	BBPR_RS08865	77.18	79.1775	75.6587	54.3068	63.063	35.5973	-0.601005	5.67211	0.032	0.04304	DUF5701 family protein;
	BBPR_RS09000	410.708	424.919	448.296	343.943	353.153	368.432	-0.268991	8.47239	0.005	0.0240179	ATP-binding cassette domain-containing protein;
	BBPR_RS09070	7.35048	8.7975	10.6064	18.1023	15.7657	17.7987	0.94946	4.1062	0.002	0.0158235	DedA family protein;
	BBPR_RS09095	249.916	334.305	316.777	393.724	503.453	457.426	0.588273	8.81869	0.021	0.033625	helix-turn-helix transcriptional regulator;
	BBPR_RS09100	1649.26	1770.06	1927.53	2007.09	2050.6	2212.37	0.229789	11.0293	0.039	0.0458122	DnaJ domain-containing protein;
	BBPR_RS09150	9.1881	11.4368	7.778	27.1534	57.8077	44.4967	2.18837	5.43137	0.02	0.0349351	5S ribosomal RNA; transcript_biotype rRNA;
	BBPR_RS09155	755.262	1025.79	934.067	1407.45	1491.44	1633.92	0.73939	10.5612	0.004	0.0269	23S ribosomal RNA; transcript_biotype rRNA;
	BBPR_RS09170	21.1326	28.152	19.0915	45.2556	68.3182	67.6349	1.40609	5.91655	0.01	0.0263725	5S ribosomal RNA; transcript_biotype rRNA;
	BBPR_RS09175	701.052	1102.33	849.923	1477.6	1479.88	1600.1	0.780477	10.5691	0.007	0.0261528	23S ribosomal RNA; transcript_biotype rRNA;
	BBPR_RS09200	27.5643	36.9495	43.8396	22.6278	21.021	19.5785	-0.777125	4.39751	0.035	0.0437907	esterase;
	BBPR_RS09275	363.849	389.729	373.344	393.724	430.93	421.828	0.145475	8.69868	0.042	0.047075	protein disulfide-isomerase;
	BBPR_RS09305	111.176	105.57	103.235	72.409	86.186	85.4336	-0.390937	6.34594	0.007	0.0281045	CCA tRNA nucleotidyltransferase;
	BBPR_RS09320	755.262	722.275	726.182	696.937	673.723	663.89	-0.115231	9.40553	0.017	0.033625	virulence factor protein;
	BBPR_RS09335	180.087	175.95	215.663	239.855	272.222	302.577	0.51093	8.08508	0.021	0.033426	AAA family ATPase;
	BBPR_RS09345	41.3464	48.3863	48.0822	54.3068	63.063	62.2953	0.382578	5.9042	0.018	0.033625	hypothetical protein;
	BBPR_RS09370	22.9702	28.152	33.9404	67.8834	54.6546	48.0564	1.00397	5.82946	0.013	0.0298889	hypothetical protein;
	BBPR_RS09445	2.75643	4.39875	2.82836	4.52556	5.25525	5.3396	0.598873	2.33346	0.045	0.0474706	hypothetical protein;
	BBPR_RS09530	11.9445	8.7975	14.1418	6.78834	7.35734	7.11946	-0.714068	2.82546	0.044	0.0469683	phage/plasmid primase, P4 family;
	BBPR_RS09580	14.701	15.8355	14.1418	9.05113	10.5105	10.6792	-0.563077	3.33346	0.003	0.0230571	DivIVA domain-containing protein; pseudo true; transl_table 11; exon_number 1;
	BBPR_RS09645	2.75643	2.63925	1.41418	4.52556	4.2042	7.11946	1.21871	2.40138	0.042	0.0478729	hypothetical protein;
	BBPR_RS09665	8.26929	7.038	8.48509	13.5767	10.5105	12.4591	0.619223	3.60669	0.013	0.0296356	hypothetical protein;
	BBPR_RS09730	4.59405	4.39875	6.36382	11.3139	9.45944	12.4591	1.11373	3.46956	0.005	0.0235965	phage tail protein; pseudo true; transl_table 11; exon_number 1;
	BBPR_RS09755	113.014	128.444	132.933	85.9857	103.003	96.1128	-0.393068	6.57037	0.019	0.0334052	hypothetical protein;
	BBPR_RS09760	4.59405	12.3165	16.2631	20.365	38.8888	28.4779	1.40306	4.87006	0.046	0.0479612	macrolide-efflux protein;
	BBPR_RS09840	539.341	515.534	535.975	371.096	394.143	357.753	-0.502449	8.54817	0	0	C40 family peptidase; pseudo true; transl_table 11; exon_number 1;
	BBPR_RS09845	257.267	272.723	297.685	201.388	181.832	147.729	-0.640493	7.46746	0.007	0.0269	hypothetical protein;
	BBPR_RS09870	49.6157	47.5065	57.2744	22.6278	19.9699	40.9369	-0.886194	4.79934	0.031	0.0423299	MptD family putative ECF transporter S component;
B. bifidum 156B	B0156_RS05350	0	0	0	4.50031	3.14701	3.20385	7.04207	1.65763	9.35522e-07	8.33814e-06	hypothetical protein
	B0156_RS03390	0	0.615773	2.19179	4.63267	4.0726	4.75054	2.8509	1.97335	0.000335148	0.00151295	hypothetical protein
	B0156_RS06850	0	0.615773	0	2.7796	2.40654	2.32003	2.58288	1.28215	0.000529119	0.00224295	hypothetical protein
	B0156_RS06230	0	0.307887	0	1.58834	1.11071	0.994299	2.47509	0.529074	0.0171209	0.0423875	hypothetical protein
	B0156_RS10560	3.83319	2.15521	2.19179	12.0449	14.9946	16.3507	2.44232	3.46493	1.51688e-07	1.55996e-06	TnpV protein
	B0156_RS10485	0	0.307887	4.38359	3.04433	3.88748	2.87242	2.33635	1.59551	0.013734	0.0352759	M23 family metallopeptidase
	B0156_RS08015	12.2662	11.6997	10.959	65.3869	52.7587	58.3322	2.3193	5.31891	2.11347e-13	6.02165e-12	ROK family protein
	B0156_RS02565	36.7987	39.1016	39.4523	195.499	186.784	184.608	2.2991	6.90838	2.9343e-17	1.24386e-15	PTS sugar transporter subunit IIA
	B0156_RS09150	2.29992	0.615773	0	5.16212	4.0726	4.41911	2.1434	2.02685	0.000638656	0.00264913	N-6 DNA methylase
	B0156_RS01010	346.521	333.441	212.604	1417.2	1190.87	1209.62	2.0802	9.6317	2.44596e-17	1.06277e-15	50S ribosomal protein L16
	B0156_RS05455	243.025	224.141	127.124	840.632	760.096	790.247	1.97999	8.98171	7.12718e-16	2.63554e-14	ABC transporter ATP-binding protein
	B0156_RS01950	6.89975	3.38675	4.38359	18.3983	19.9928	15.7983	1.97529	3.79238	1.96966e-06	1.61475e-05	hypothetical protein
	B0156_RS06685	51.3648	67.4272	56.9866	219.853	227.14	226.59	1.92012	7.20683	1.49414e-13	4.55583e-12	glutamate synthase subunit beta
	B0156_RS02450	13.0329	9.85237	39.4523	58.7688	50.7224	63.4142	1.86587	5.37504	6.62651e-08	7.38261e-07	50S ribosomal protein L34
	B0156_RS00970	1057.96	980.927	751.785	3432.28	3470.23	3192.58	1.8512	11.0737	2.29805e-14	7.68079e-13	50S ribosomal protein L6
	B0156_RS05445	168.661	144.399	103.014	529.051	499.264	467.099	1.82041	8.34719	1.71733e-13	5.05885e-12	ABC transporter permease
	B0156_RS05870	99.6631	116.073	103.014	384.909	374.679	362.809	1.8077	7.94575	6.28392e-13	1.63007e-11	DUF4191 domain-containing protein
	B0156_RS01375	43.6984	41.2568	13.1508	135.009	119.586	116.664	1.77366	6.39937	5.09526e-12	1.18074e-10	PLP-dependent transferase
	B0156_RS06680	163.294	183.808	243.289	681.268	634.956	657.121	1.75975	8.75847	1.64072e-12	4.07368e-11	glutamate synthase large subunit
	B0156_RS10370	0	0.92366	0	2.38252	2.0363	1.76764	1.75536	1.10118	0.00756047	0.0210578	hypothetical protein
	B0156_RS02115	50.5982	35.7148	30.6851	132.627	131.064	135.556	1.7402	6.51414	6.61086e-11	1.32065e-09	class II glutamine amidotransferase
	B0156_RS01365	353.421	380.856	374.797	1237.19	1206.23	1201.78	1.71669	9.64192	1.98592e-12	4.86131e-11	class 1b ribonucleoside-diphosphate reductase subunit alpha
	B0156_RS01370	607.178	580.982	541.373	1961.21	1914.31	1815.7	1.71652	10.2803	1.48773e-12	3.74736e-11	class 1b ribonucleoside-diphosphate reductase subunit beta
	B0156_RS03860	38.3319	48.6461	50.4112	147.451	141.245	154.006	1.69909	6.66756	2.23578e-10	4.13381e-09	aquaporin family protein
	B0156_RS05325	29.8989	27.7098	26.3015	89.6091	88.1163	89.2659	1.65768	5.97665	2.67983e-09	4.23413e-08	aldose 1-epimerase family protein
	B0156_RS02445	313.555	244.462	181.919	899.797	747.693	705.068	1.65357	9.02887	1.10641e-11	2.40367e-10	ribonuclease P protein component
	B0156_RS05110	206.226	224.449	140.275	617.072	590.527	585.09	1.62668	8.64693	2.47457e-11	5.18168e-10	L-lactate dehydrogenase
	B0156_RS05010	1.53328	2.46309	2.19179	7.01519	6.47914	6.62866	1.61634	2.54703	0.00199187	0.0068147	aldo/keto reductase
	B0156_RS04715	62.0978	62.8089	54.7948	180.939	187.895	184.608	1.60487	6.99499	5.27977e-10	9.13759e-09	glutamate-cysteine ligase family protein
	B0156_RS02215	20.6993	18.7811	8.76717	53.4743	53.6843	52.4769	1.58507	5.2822	2.45528e-08	3.1148e-07	alkaline phosphatase
	B0156_RS04825	44.4651	43.7199	35.0687	128.524	121.993	125.282	1.57337	6.46253	2.55258e-09	4.07008e-08	phosphomethylpyrimidine synthase ThiC
	B0156_RS03675	696.108	647.486	394.523	1805.68	1679.21	1664.68	1.55699	10.1739	9.62001e-11	1.89995e-09	N-acetylglucosamine-specific PTS transporter subunit IIBC
	B0156_RS06405	0.766639	1.53943	0	3.57378	2.77677	3.97719	1.55079	1.73871	0.00432851	0.012993	hypothetical protein
	B0156_RS04830	27.599	28.9413	30.6851	87.6237	84.4139	80.0963	1.54291	5.92104	3.77364e-08	4.46162e-07	hydroxyethylthiazole kinase
	B0156_RS08030	266.024	289.106	155.617	731.698	695.674	676.565	1.54006	8.89533	1.85465e-10	3.50367e-09	sugar ABC transporter permease
	B0156_RS00960	477.616	397.789	276.166	1143.34	1050.18	1178.91	1.53845	9.57158	1.83168e-10	3.50367e-09	30S ribosomal protein S5
	B0156_RS01755	246.091	225.065	203.837	641.691	672.905	641.212	1.5287	8.79615	3.94399e-10	6.9239e-09	ABC transporter ATP-binding protein/permease
	B0156_RS05865	447.717	454.441	427.4	1337.52	1276.39	1213.71	1.52385	9.75767	3.07382e-10	5.50752e-09	type I glutamate--ammonia ligase
	B0156_RS03535	9.19967	11.0839	8.76717	33.7523	24.4356	28.9451	1.51877	4.48329	3.13109e-06	2.41859e-05	3-isopropylmalate dehydratase small subunit
	B0156_RS07770	55.198	51.725	37.2605	145.863	137.913	140.859	1.51185	6.64416	5.05257e-09	7.31781e-08	succinate--CoA ligase subunit alpha
	B0156_RS07800	35.2654	25.8625	17.5343	75.4464	80.3413	79.2125	1.50982	5.82708	3.20266e-08	3.90556e-07	crossover junction endodeoxyribonuclease RuvC
	B0156_RS03585	739.04	727.228	508.496	1954.46	1842.48	1838.02	1.50623	10.3164	3.70547e-10	6.57153e-09	50S ribosomal protein L1
	B0156_RS00830	190.893	203.205	238.905	625.543	575.348	574.484	1.49767	8.6677	1.2448e-09	2.02193e-08	ribose-5-phosphate isomerase RpiA
	B0156_RS04315	40.6319	36.6385	21.9179	96.0949	101.075	98.5461	1.49494	6.14457	1.41332e-08	1.8895e-07	pyridoxal 5'-phosphate synthase lyase subunit PdxS
	B0156_RS10385	6.13311	0.615773	2.19179	5.16212	7.21961	7.62296	1.49166	2.56312	0.0131426	0.0340416	hypothetical protein
	B0156_RS04695	40.6319	41.8726	17.5343	93.7124	111.811	99.5404	1.4848	6.18601	8.44691e-09	1.19355e-07	anaerobic ribonucleoside-triphosphate reductase activating protein
	B0156_RS03870	2.29992	3.07887	2.19179	6.75047	6.66426	9.50108	1.47343	2.7399	0.00192455	0.00663663	glutamate--tRNA ligase family protein
	B0156_RS07990	46.765	47.4145	32.8769	130.774	117.92	114.897	1.46276	6.43876	2.00106e-08	2.5954e-07	ATP-binding cassette domain-containing protein
	B0156_RS05490	6.89975	9.85237	13.1508	23.6928	29.9892	24.1946	1.46266	4.3385	2.77747e-05	0.000171788	sugar ABC transporter substrate-binding protein
	B0156_RS06915	126.495	129.312	89.8635	333.023	317.108	314.309	1.45166	7.80923	3.74335e-09	5.80887e-08	phosphoribosylamine--glycine ligase
	B0156_RS00070	160.994	174.264	162.193	460.885	451.874	449.092	1.44933	8.30113	3.97963e-09	6.06719e-08	alpha-L-fucosidase
	B0156_RS08970	186.293	168.414	149.042	446.854	475.754	451.854	1.43881	8.31624	4.54286e-09	6.80645e-08	trigger factor
	B0156_RS02150	0.766639	2.46309	0	4.36795	5.36843	4.52958	1.4286	2.11693	0.00113555	0.00425343	hypothetical protein
	B0156_RS01140	625.577	594.529	1255.9	2394.3	2139.41	2054.99	1.42441	10.5647	3.87599e-09	5.96148e-08	50S ribosomal protein L33
	B0156_RS08985	39.8652	72.0455	59.1784	167.041	153.648	144.173	1.42409	6.79119	3.62237e-08	4.34184e-07	pyruvate formate-lyase-activating protein
	B0156_RS04245	0	1.53943	0	2.51488	3.33213	2.20955	1.41208	1.40939	0.00500093	0.0147066	MgtC/SapB family protein
	B0156_RS02570	27.599	31.0965	52.603	84.3146	96.6317	93.4641	1.41178	6.0714	8.90136e-07	7.97452e-06	PTS sugar transporter subunit IIB
	B0156_RS04690	374.886	437.507	324.385	1017.33	1023.89	999.381	1.41124	9.45625	4.81408e-09	7.03098e-08	anaerobic ribonucleoside-triphosphate reductase
	B0156_RS06690	68.9975	90.8265	87.6717	254.665	199.002	196.429	1.39478	7.27012	4.41883e-08	5.15432e-07	hypothetical protein
	B0156_RS05450	87.3968	88.3635	50.4112	224.354	197.891	195.324	1.39323	7.19348	2.0602e-08	2.65232e-07	ABC transporter permease
	B0156_RS01220	762.806	615.465	374.797	1432.29	1630.15	1550.66	1.38551	10.0605	7.10722e-09	1.01249e-07	50S ribosomal protein L7/L12
	B0156_RS05560	6.13311	4.92619	10.959	13.6333	15.5499	17.8974	1.36982	3.69481	0.00115083	0.00430137	ubiquitin-like protein Pup
	B0156_RS03485	113.463	141.012	157.809	323.758	363.387	363.913	1.36288	7.95724	4.80904e-08	5.57207e-07	ABC transporter substrate-binding protein
	B0156_RS08455	39.8652	40.3331	30.6851	111.317	92.0038	90.2602	1.3603	6.16628	2.87004e-07	2.8283e-06	TrkA family potassium uptake protein
	B0156_RS08065	87.3968	84.3609	105.206	224.486	240.839	231.561	1.35347	7.37996	1.2838e-07	1.34412e-06	ribosome recycling factor
	B0156_RS03455	29.8989	18.1653	15.3425	56.651	57.2015	52.2559	1.35225	5.38622	2.49682e-06	2.00902e-05	phenylpyruvate tautomerase MIF-related protein
	B0156_RS06420	34.4988	55.1117	46.0276	112.243	122.363	116.002	1.34872	6.41548	2.88037e-07	2.8283e-06	acyltransferase
	B0156_RS01245	216.959	205.976	92.0553	492.122	427.623	427.659	1.34594	8.30881	2.09637e-08	2.67903e-07	NCS2 family permease
	B0156_RS08020	121.896	130.544	113.973	295.697	326.734	311.326	1.33947	7.79344	6.37125e-08	7.14402e-07	1,3-beta-galactosyl-N-acetylhexosamine phosphorylase
	B0156_RS05050	30.6656	31.4044	15.3425	75.1817	74.4175	62.0884	1.33179	5.71635	5.68912e-07	5.3447e-06	imidazoleglycerol-phosphate dehydratase HisB
	B0156_RS00515	676.176	648.717	572.058	1717.13	1486.68	1568.45	1.32832	10.1259	3.08741e-08	3.80562e-07	glycoside-pentoside-hexuronide (GPH):cation symporter
	B0156_RS05725	28.3656	49.5697	74.5209	119.655	117.735	121.636	1.3228	6.46329	1.64972e-06	1.39185e-05	amino acid ABC transporter ATP-binding protein
	B0156_RS01315	253.758	299.574	269.59	666.178	696.045	689.38	1.31503	8.92018	5.98673e-08	6.75646e-07	C1 family peptidase
	B0156_RS08535	91.23	99.7553	92.0553	237.193	236.211	233.771	1.3146	7.40786	1.76334e-07	1.79221e-06	argininosuccinate synthase
	B0156_RS03225	14.5661	15.7022	8.76717	39.4439	33.5064	32.9223	1.31064	4.77764	9.67119e-06	6.59158e-05	nucleotidyltransferase domain-containing protein
	B0156_RS03695	6.89975	4.92619	2.19179	13.5009	12.4029	12.5945	1.30283	3.42893	0.000681758	0.00280117	hypothetical protein
	B0156_RS05720	0.766639	1.84732	0	3.44141	3.33213	3.42481	1.30242	1.72944	0.0102127	0.0273916	hypothetical protein
	B0156_RS05960	33.7321	34.1754	30.6851	86.4324	77.5645	81.9744	1.29956	5.9374	1.88321e-06	1.55119e-05	ABC transporter ATP-binding protein
	B0156_RS05955	30.6656	41.5647	46.0276	101.257	87.5609	94.7898	1.28756	6.13974	2.48987e-06	2.00902e-05	ABC transporter permease
	B0156_RS03480	31.4322	25.5546	4.38359	57.7099	55.7206	59.216	1.28409	5.44554	6.61271e-07	6.11324e-06	ABC transporter permease
	B0156_RS03835	71.2974	75.1243	35.0687	152.084	148.28	164.833	1.27629	6.82383	2.56434e-07	2.56139e-06	50S ribosomal protein L9
	B0156_RS02625	285.19	343.909	188.494	702.71	641.99	661.43	1.27326	8.89778	1.09676e-07	1.1623e-06	OFA family MFS transporter
	B0156_RS00075	12.2662	8.00505	13.1508	20.119	28.5082	25.0784	1.27283	4.30259	0.000379861	0.00168418	hypothetical protein
	B0156_RS00400	1107.79	1270.65	1832.34	3479.14	3399.88	3247.71	1.27005	11.2251	1.11263e-07	1.17197e-06	family 20 glycosylhydrolase
	B0156_RS08540	14.5661	18.1653	8.76717	37.4585	34.8022	38.3357	1.25708	4.84659	1.27316e-05	8.41349e-05	arginine repressor
	B0156_RS06410	78.1972	67.7351	24.1097	150.363	138.283	146.162	1.25132	6.73431	3.35201e-07	3.25463e-06	purine permease
	B0156_RS01350	111.163	112.071	92.0553	257.047	247.318	252.994	1.24695	7.52145	4.94092e-07	4.69252e-06	aldo/keto reductase
	B0156_RS08110	63.631	59.1142	17.5343	122.038	119.216	122.409	1.24642	6.48465	3.78319e-07	3.65288e-06	GuaB3 family IMP dehydrogenase-related protein
	B0156_RS05410	3.06656	7.38928	2.19179	14.1627	11.2922	13.0364	1.2414	3.43434	0.000398516	0.00175347	cysteine desulfurase
	B0156_RS01355	12.2662	20.0126	30.6851	46.3267	44.6135	45.5168	1.23913	5.14706	6.94604e-05	0.000388706	glutaredoxin family protein
	B0156_RS01070	108.096	98.2158	65.7538	222.633	215.293	220.292	1.2365	7.3246	5.62888e-07	5.31684e-06	bifunctional acetaldehyde-CoA/alcohol dehydrogenase
	B0156_RS05105	10.7329	15.7022	17.5343	31.3698	34.0618	35.6843	1.23112	4.73574	9.12887e-05	0.000492732	GTPase HflX
	B0156_RS08310	13.0329	9.2366	13.1508	25.6782	26.657	25.6308	1.23055	4.38745	0.000368705	0.0016431	putative ABC transporter permease
	B0156_RS08595	2.29992	3.38675	2.19179	6.6181	6.66426	7.402	1.22544	2.62978	0.00904861	0.0246883	iron export ABC transporter permease subunit FetB
	B0156_RS01090	751.306	959.683	1705.21	2737.64	2641.45	2489.94	1.21191	10.8796	4.33823e-07	4.14277e-06	50S ribosomal protein L13
	B0156_RS05510	95.0632	116.073	78.9045	228.986	218.625	230.235	1.19234	7.37834	1.36829e-06	1.17727e-05	dihydroxy-acid dehydratase
	B0156_RS00315	59.7978	38.1779	24.1097	106.419	91.6335	93.685	1.18966	6.19741	4.26473e-06	3.16757e-05	O-acetylhomoserine aminocarboxypropyltransferase/cysteine synthase
	B0156_RS00965	273.69	248.772	234.522	576.834	584.418	563.878	1.18449	8.70954	1.02593e-06	9.0973e-06	50S ribosomal protein L18
	B0156_RS07545	7.66639	9.54448	0	17.7365	18.8821	15.7983	1.18173	3.84598	2.11115e-05	0.000134402	AEC family transporter
	B0156_RS05760	22.9992	19.3969	8.76717	45.4002	36.4683	45.2958	1.1766	5.05656	2.50108e-05	0.000156927	multidrug efflux MFS transporter
	B0156_RS07720	106.563	107.452	70.1374	218.662	223.993	216.205	1.17517	7.34238	1.84463e-06	1.52665e-05	ribulose-phosphate 3-epimerase
	B0156_RS00980	259.124	227.22	83.2881	436.265	463.351	424.124	1.17142	8.33158	8.17064e-07	7.39695e-06	type Z 30S ribosomal protein S14
	B0156_RS02500	65.1643	62.1931	140.275	202.117	186.414	173.892	1.16875	7.13307	1.31778e-05	8.67536e-05	family 43 glycosylhydrolase
	B0156_RS01940	243.791	244.154	267.399	552.082	579.235	554.929	1.16277	8.68417	1.80104e-06	1.49771e-05	2-isopropylmalate synthase
	B0156_RS07040	82.797	82.2057	109.59	213.765	189.561	195.214	1.15522	7.21875	7.32937e-06	5.22068e-05	transcription antitermination factor NusB
	B0156_RS00910	148.728	100.987	63.562	252.282	230.287	233.55	1.15137	7.46671	2.32322e-06	1.8868e-05	50S ribosomal protein L17
	B0156_RS07465	13.0329	14.7786	15.3425	33.7523	32.2106	29.3871	1.15101	4.67109	0.000256064	0.00121595	aspartate carbamoyltransferase regulatory subunit
	B0156_RS03865	10.7329	10.1603	10.959	19.0601	24.8058	25.7413	1.14645	4.24714	0.000748606	0.00301175	DUF3152 domain-containing protein
	B0156_RS04840	187.827	183.808	160.001	388.35	406.89	384.462	1.14113	8.18003	2.86097e-06	2.24994e-05	glycine--tRNA ligase
	B0156_RS02430	96.5965	145.938	155.617	283.917	306	280.392	1.14044	7.75006	4.85398e-06	3.54463e-05	16S rRNA (guanine(527)-N(7))-methyltransferase RsmG
	B0156_RS08305	41.3985	54.4959	28.4933	98.6097	95.521	97.1098	1.13709	6.20545	7.40615e-06	5.25383e-05	hypothetical protein
	B0156_RS06745	12765.3	12217.6	24670.8	16884.5	57696.2	34517.1	1.13624	14.6916	1.66255e-06	1.3959e-05	23S ribosomal RNA
	B0156_RS00475	95.8299	119.768	87.6717	231.104	220.661	225.153	1.13348	7.39335	4.39712e-06	3.23822e-05	lactaldehyde reductase
	B0156_RS04290	512.881	593.297	1190.14	1795.62	1579.43	1602.37	1.12978	10.2465	2.74262e-06	2.16667e-05	50S ribosomal protein L19
	B0156_RS07120	92.7633	97.6001	48.2194	171.277	191.783	182.399	1.12772	7.08712	3.8796e-06	2.91894e-05	CDP-diacylglycerol--glycerol-3-phosphate 3-phosphatidyltransferase
	B0156_RS04835	441.584	442.433	433.975	969.552	942.437	956.073	1.12117	9.45615	3.05495e-06	2.3749e-05	discoidin domain-containing protein
	B0156_RS06195	22.9992	21.5521	10.959	43.4148	43.873	43.5282	1.11183	5.10706	6.08119e-05	0.000344271	Nif3-like dinuclear metal center hexameric protein
	B0156_RS07010	3093.39	2943.4	2023.02	5638.62	6064.47	5686.17	1.1076	12.0523	3.00296e-06	2.35096e-05	elongation factor G
	B0156_RS07890	28.3656	46.183	15.3425	78.3584	70.3449	68.4961	1.10647	5.80197	1.05469e-05	7.10483e-05	DUF1275 domain-containing protein
	B0156_RS05885	16.8661	15.3943	8.76717	31.5022	33.3213	30.8233	1.10365	4.68147	0.000181992	0.00089604	dipeptidase
	B0156_RS04365	344.988	311.273	258.632	701.651	608.484	665.186	1.10261	8.92718	4.52785e-06	3.32042e-05	G5 domain-containing protein
	B0156_RS08795	98.1298	119.46	208.22	289.211	295.819	296.412	1.10051	7.78356	1.57863e-05	0.000102758	redox-regulated ATPase YchF
	B0156_RS07880	1235.06	1351.01	1453.16	2809.91	2883.96	2952.07	1.09891	11.0489	3.92166e-06	2.93786e-05	transketolase
	B0156_RS01100	19.166	20.3205	19.7261	41.297	42.3921	43.4177	1.09491	5.07633	0.000209238	0.0010158	AbrB family transcriptional regulator
	B0156_RS07410	36.032	53.8802	52.603	108.669	100.889	92.8012	1.08922	6.27578	4.08747e-05	0.000240001	hypothetical protein
	B0156_RS06295	5614.86	5737.47	5648.25	12187.5	12134.5	11838.9	1.08882	13.1139	4.35736e-06	3.22259e-05	phosphoketolase
	B0156_RS02460	120.362	125.618	111.781	257.974	255.833	251.668	1.0883	7.58157	1.07811e-05	7.23461e-05	DNA polymerase III subunit beta
	B0156_RS02575	160.994	186.271	113.973	357.245	321.55	319.943	1.08542	7.95789	6.94418e-06	4.98719e-05	PTS ascorbate transporter subunit IIC
	B0156_RS07005	329.655	296.803	440.55	832.028	696.785	703.19	1.07781	9.11176	9.17082e-06	6.32496e-05	30S ribosomal protein S7
	B0156_RS07225	11.4996	14.7786	13.1508	28.7226	27.7677	28.3928	1.07305	4.52889	0.000632699	0.0026307	septation protein SepH
	B0156_RS04130	33.7321	23.3994	15.3425	54.7979	55.3504	50.3778	1.07225	5.39941	9.25352e-05	0.00049485	type 1 glutamine amidotransferase
	B0156_RS00790	15.3328	10.4681	2.19179	20.9132	23.6951	23.5317	1.06689	4.22915	0.000342476	0.00153805	glucose PTS transporter subunit IIA
	B0156_RS04090	134.162	90.2108	131.508	276.24	219.92	236.201	1.06401	7.52935	2.52872e-05	0.000158091	RNA-binding protein
	B0156_RS06990	30.6656	25.2467	17.5343	54.6655	50.7224	55.1283	1.06124	5.40339	0.00011552	0.000599322	aminotransferase class I/II-fold pyridoxal phosphate-dependent enzyme
	B0156_RS00945	964.432	971.69	637.812	1944.53	1721.78	1704.01	1.05525	10.3769	8.81404e-06	6.10311e-05	preprotein translocase subunit SecY
	B0156_RS01300	5.36647	4.00253	4.38359	9.26535	7.77497	10.6059	1.05444	3.04368	0.0186251	0.0456565	MFS transporter
	B0156_RS01890	147.961	123.463	107.398	275.313	258.425	258.297	1.05018	7.64084	1.92704e-05	0.000123586	HPr family phosphocarrier protein
	B0156_RS10470	10.7329	9.54448	2.19179	20.6485	17.216	17.0136	1.03901	3.94312	0.000908061	0.00356255	hypothetical protein
	B0156_RS07775	151.795	126.234	83.2881	259.033	235.656	260.506	1.03066	7.57774	2.20456e-05	0.000139328	ADP-forming succinate--CoA ligase subunit beta
	B0156_RS03765	140.295	156.406	203.837	320.978	354.131	329.334	1.02496	7.98871	3.75533e-05	0.000222756	preprotein translocase subunit SecE
	B0156_RS07885	1122.36	1143.18	1008.22	2048.44	2289.54	2297.05	1.01772	10.6937	1.84294e-05	0.000119072	transaldolase
	B0156_RS01045	988.198	804.508	442.742	1541.75	1513.53	1487.25	1.01348	10.1494	1.87444e-05	0.000120658	50S ribosomal protein L3
	B0156_RS00785	19.166	20.0126	26.3015	46.062	39.9855	40.2139	1.01251	5.08992	0.000948106	0.00367814	PRD domain-containing protein
	B0156_RS06980	17.6327	30.7887	8.76717	40.2381	45.9093	48.1682	1.00781	5.16225	9.24015e-05	0.00049485	NPCBM/NEW2 domain-containing protein
	B0156_RS10365	0	3.38675	0	5.29448	4.44284	2.9829	1.00571	2.01825	0.00615052	0.017698	methyltransferase domain-containing protein
	B0156_RS06620	60.5645	63.1168	94.2471	31.7669	37.7641	35.4633	-1.00006	5.64385	0.000116403	0.000602107	alpha/beta hydrolase
	B0156_RS02520	183.227	192.121	146.85	86.1677	89.4121	86.6145	-1.00923	7.01139	4.83705e-05	0.00028021	NADP-specific glutamate dehydrogenase
	B0156_RS04785	31.4322	30.7887	26.3015	13.898	13.1434	17.5659	-1.0101	4.3965	0.000572899	0.00241089	Lon protease
	B0156_RS05190	59.0312	43.1041	19.7261	19.3249	21.4737	23.3108	-1.02303	4.94311	0.000335022	0.00151295	UDP-N-acetylglucosamine--N-acetylmuramyl- (pentapeptide) pyrophosphoryl-undecaprenol N-acetylglucosamine transferase
	B0156_RS04110	102.73	100.679	61.3702	43.6795	44.4284	46.0692	-1.02532	6.03823	8.25533e-05	0.000455484	endonuclease/exonuclease/phosphatase family protein
	B0156_RS05145	294.389	248.464	252.056	129.45	134.951	126.497	-1.02547	7.60467	2.592e-05	0.000161191	division/cell wall cluster transcriptional repressor MraZ
	B0156_RS01510	111.929	113.918	140.275	54.7979	65.1616	57.6693	-1.02575	6.44205	4.57515e-05	0.00026594	homoserine O-succinyltransferase
	B0156_RS01525	9.96631	10.776	8.76717	6.35338	3.88748	4.64006	-1.02675	2.81047	0.00723987	0.0203278	antitoxin
	B0156_RS09720	44.4651	41.5647	89.8635	22.3692	29.0636	27.7299	-1.03113	5.23417	8.67615e-05	0.000474187	GNAT family N-acetyltransferase
	B0156_RS02795	19.9326	18.4732	4.38359	7.41228	8.1452	8.72773	-1.03191	3.51637	0.00404221	0.0123036	class I SAM-dependent methyltransferase
	B0156_RS09540	22.9992	40.641	81.0963	19.5896	23.3249	20.8803	-1.03256	4.91363	0.000118031	0.000606917	helix-turn-helix domain-containing protein
	B0156_RS09240	9.96631	8.62083	17.5343	4.36795	5.18331	5.52388	-1.03824	2.81253	0.0032349	0.0101912	hypothetical protein
	B0156_RS00840	75.8973	60.0379	24.1097	24.3546	28.5082	30.1604	-1.04283	5.34091	0.000159445	0.000798606	DNA repair protein RadA
	B0156_RS03420	16.0994	16.6259	21.9179	7.80936	9.07079	8.3963	-1.04341	3.56147	0.00125489	0.00463058	MarR family transcriptional regulator
	B0156_RS05665	25.2991	29.5571	37.2605	12.8391	14.8095	15.3564	-1.04551	4.35007	0.00033074	0.00150478	cold-shock protein
	B0156_RS01695	20.6993	20.3205	15.3425	10.8537	8.51544	8.94869	-1.04647	3.74378	0.00119182	0.00443674	HD domain-containing protein
	B0156_RS04375	193.96	166.567	92.0553	66.0487	75.5282	82.4163	-1.0508	6.81076	3.02603e-05	0.000185185	NUDIX hydrolase family protein
	B0156_RS04185	152.561	141.32	96.4389	65.2545	63.6807	63.0827	-1.05122	6.58221	3.35905e-05	0.000201311	nicotinate phosphoribosyltransferase
	B0156_RS01180	187.06	170.569	357.262	118.464	105.703	110.92	-1.05439	7.39042	1.41625e-05	9.25352e-05	hypothetical protein
	B0156_RS07690	117.296	123.155	175.343	66.5781	64.0509	64.7399	-1.05938	6.60294	2.16909e-05	0.000137587	DUF881 domain-containing protein
	B0156_RS05280	133.395	127.157	92.0553	54.7979	60.3485	57.1169	-1.05954	6.42639	3.08997e-05	0.000186471	bifunctional folylpolyglutamate synthase/dihydrofolate synthase
	B0156_RS09290	28397.1	18889.2	28769.5	10779.6	12201.7	13458.5	-1.06139	14.1941	7.32278e-06	5.22068e-05	RNase P RNA component class A
	B0156_RS01320	383.319	487.692	1106.86	287.093	330.621	314.972	-1.06523	8.89386	8.19385e-06	5.76555e-05	cell division protein
	B0156_RS04415	56.7313	48.3382	41.6441	23.1634	21.6588	26.0727	-1.06974	5.11634	8.81913e-05	0.00048049	lipoate--protein ligase family protein
	B0156_RS01670	10.7329	15.3943	153.425	15.0893	25.3612	23.3108	-1.07176	4.88601	4.55416e-05	0.000265608	hypothetical protein
	B0156_RS05310	260.657	332.518	433.975	163.6	165.866	153.012	-1.07763	7.94395	8.31068e-06	5.80186e-05	UDP-N-acetylmuramoyl-L-alanyl-D-glutamate--2, 6-diaminopimelate ligase
	B0156_RS04645	52.1315	52.3407	37.2605	26.3401	19.2523	23.5317	-1.07829	5.08836	9.04702e-05	0.000489836	thiazole biosynthesis adenylyltransferase ThiF
	B0156_RS04620	123.429	125.002	140.275	64.5927	55.5355	62.5303	-1.07857	6.52056	1.75218e-05	0.00011363	hypothetical protein
	B0156_RS00085	86.6302	86.5161	56.9866	28.0608	45.7242	37.7834	-1.09022	5.80202	3.62679e-05	0.000215869	phage holin family protein
	B0156_RS05380	20.6993	15.3943	2.19179	6.48574	6.66426	7.84391	-1.09234	3.33725	0.00297424	0.00953733	segregation/condensation protein A
	B0156_RS09195	294.389	377.161	466.852	183.321	188.08	158.646	-1.09352	8.09228	5.95083e-06	4.32743e-05	ABC transporter permease
	B0156_RS09450	3.06656	3.38675	17.5343	2.38252	2.59166	2.09908	-1.09522	1.78264	0.00771016	0.0214404	HNH endonuclease
	B0156_RS08850	78.9638	108.376	170.96	53.2096	49.9819	58.3322	-1.09684	6.34354	1.26859e-05	8.41349e-05	response regulator transcription factor
	B0156_RS05185	239.958	205.36	179.727	94.9036	93.2996	105.175	-1.09936	7.23501	8.31222e-06	5.80186e-05	putative lipid II flippase FtsW
	B0156_RS04685	45.9983	49.8776	107.398	29.252	28.3231	29.608	-1.10277	5.42236	2.41586e-05	0.000152129	exodeoxyribonuclease VII large subunit
	B0156_RS05130	51.3648	84.6688	63.562	30.8404	32.5808	30.9337	-1.10852	5.56602	3.12415e-05	0.000187881	transcriptional regulator NrdR
	B0156_RS07855	104.263	88.0556	72.3292	44.7384	38.3195	38.8881	-1.13902	5.96595	1.11855e-05	7.47708e-05	PAC2 family protein
	B0156_RS02295	106.563	115.765	89.8635	48.0474	45.1689	50.3778	-1.14	6.21017	8.80408e-06	6.10311e-05	sodium:proton antiporter
	B0156_RS00600	157.161	141.628	89.8635	59.4306	58.1271	62.0884	-1.1454	6.54717	6.32768e-06	4.58229e-05	ABC transporter ATP-binding protein
	B0156_RS05800	243.025	200.434	179.727	93.58	91.6335	97.8832	-1.14601	7.21349	3.45222e-06	2.63156e-05	tetratricopeptide repeat protein
	B0156_RS03240	8.43303	5.54196	4.38359	2.11779	1.85118	4.19815	-1.14604	2.06304	0.011219	0.0299059	GyrI-like domain-containing protein
	B0156_RS01120	16.0994	9.2366	17.5343	5.55921	4.62796	6.84961	-1.14887	3.05202	0.000821845	0.00326111	DNA polymerase IV
	B0156_RS00545	95.0632	126.849	216.987	64.4603	67.1979	58.7741	-1.1548	6.6221	3.47e-06	2.63356e-05	HAMP domain-containing histidine kinase
	B0156_RS04470	3.06656	2.77098	8.76717	1.32362	1.29583	1.9886	-1.15656	1.31048	0.013734	0.0352759	glycosyltransferase family 39 protein
	B0156_RS08615	93.53	94.8291	256.44	59.6953	68.3086	60.3208	-1.15666	6.5989	3.17939e-06	2.43426e-05	histidine phosphatase family protein
	B0156_RS04580	36.032	29.2492	15.3425	13.2362	12.2178	12.9259	-1.16934	4.26541	0.000110012	0.000572456	transposase
	B0156_RS03505	1.53328	8.62083	21.9179	3.57378	4.0726	3.31433	-1.17359	2.41585	0.00246967	0.00819138	AAA family ATPase
	B0156_RS02890	116.529	94.2133	26.3015	33.7523	37.2088	40.5453	-1.18253	5.87289	9.72264e-06	6.60076e-05	peptide-methionine (R)-S-oxide reductase MsrB
	B0156_RS02180	24.5324	18.4732	39.4523	11.6479	10.3666	10.2744	-1.18474	3.98979	6.95556e-05	0.000388706	HAD family phosphatase
	B0156_RS06515	28.3656	24.9388	6.57538	9.26535	10.5517	10.0535	-1.19081	3.90623	0.000271031	0.00126968	sortase
	B0156_RS02375	267.557	338.059	449.317	168.1	144.948	143.621	-1.19481	7.94279	8.17154e-07	7.39695e-06	ubiquitin-like domain-containing protein
	B0156_RS06065	108.863	120.692	107.398	49.6358	49.0563	49.1625	-1.19615	6.28766	2.66271e-06	2.13262e-05	LCP family protein
	B0156_RS08995	33.7321	39.1016	28.4933	13.3686	18.3267	14.2516	-1.19892	4.54241	4.21151e-05	0.000246451	hypothetical protein
	B0156_RS07080	38.3319	55.4196	74.5209	24.0899	23.3249	22.9793	-1.19935	5.17405	7.86859e-06	5.55919e-05	DUF5067 domain-containing protein
	B0156_RS05150	256.057	194.276	188.494	99.2716	82.0074	96.9994	-1.2031	7.22683	1.12238e-06	9.83949e-06	16S rRNA (cytosine(1402)-N(4))-methyltransferase RsmH
	B0156_RS00265	80.4971	87.1319	120.549	37.8556	38.5046	44.8539	-1.2106	5.99432	2.3199e-06	1.8868e-05	cyclopropane-fatty-acyl-phospholipid synthase family protein
	B0156_RS07425	29.1323	31.4044	41.6441	13.898	13.3285	14.9145	-1.21535	4.4192	2.59687e-05	0.000161191	alpha/beta hydrolase
	B0156_RS10125	24.5324	36.9464	37.2605	13.3686	14.8095	14.0307	-1.21685	4.42628	3.07587e-05	0.000186471	hypothetical protein
	B0156_RS05315	218.492	226.605	322.194	97.8156	119.586	108.268	-1.21908	7.4623	6.07168e-07	5.67343e-06	sigma-70 family RNA polymerase sigma factor
	B0156_RS03185	36.032	30.7887	32.8769	13.6333	16.6606	12.3735	-1.22249	4.43634	2.82783e-05	0.000174283	hypothetical protein
	B0156_RS02160	4.59983	6.46562	19.7261	3.30905	3.70236	2.87242	-1.22755	2.28837	0.00189812	0.0065847	hypothetical protein
	B0156_RS05015	30.6656	30.4808	37.2605	11.7802	13.1434	15.6878	-1.23247	4.37669	1.98465e-05	0.000126813	aldo/keto reductase
	B0156_RS06825	177.86	134.546	142.467	71.8726	57.5718	64.077	-1.23279	6.71012	8.4773e-07	7.63397e-06	1-deoxy-D-xylulose-5-phosphate synthase
	B0156_RS03610	66.6976	75.4322	81.0963	28.3255	34.8022	31.0442	-1.23473	5.63589	2.7182e-06	2.15719e-05	hypothetical protein
	B0156_RS02065	118.062	119.46	116.165	45.5326	50.167	54.6864	-1.23504	6.33793	1.15165e-06	1.00078e-05	glycosyltransferase family 2 protein
	B0156_RS06035	550.447	635.17	600.551	238.781	280.639	238.963	-1.2365	8.71451	2.83716e-07	2.81771e-06	hypothetical protein
	B0156_RS03740	166.361	158.562	210.412	82.0645	75.8985	66.2866	-1.23806	6.92618	6.2107e-07	5.7723e-06	CTP synthase
	B0156_RS06040	76.6639	77.8953	162.193	41.9588	45.354	39.8824	-1.23815	6.07234	1.12662e-06	9.83949e-06	hypothetical protein
	B0156_RS08920	233.825	219.215	111.781	86.5648	76.0836	81.7535	-1.24143	7.06806	6.69743e-07	6.1588e-06	TIGR00730 family Rossman fold protein
	B0156_RS08250	18.3993	9.85237	15.3425	4.8974	5.18331	6.84961	-1.24737	3.08885	0.000278226	0.0012964	hypothetical protein
	B0156_RS08240	38.3319	28.3256	19.7261	9.39771	14.6243	13.9202	-1.25184	4.28803	3.06857e-05	0.000186471	NUDIX hydrolase N-terminal domain-containing protein
	B0156_RS08335	75.8973	68.9666	50.4112	27.1342	28.138	28.6137	-1.2559	5.48629	2.69552e-06	2.149e-05	DUF1287 domain-containing protein
	B0156_RS04430	82.797	72.9691	70.1374	25.4135	36.2832	32.9223	-1.26444	5.66483	1.63463e-06	1.39185e-05	NADH:flavin oxidoreductase/NADH oxidase
	B0156_RS05840	76.6639	111.455	230.138	61.2836	54.4248	48.9416	-1.27241	6.47994	3.87092e-07	3.71694e-06	hypothetical protein
	B0156_RS01830	544.314	509.86	504.112	214.294	221.957	208.803	-1.2732	8.50462	1.34882e-07	1.40374e-06	FMN-binding protein
	B0156_RS02860	791.171	718.915	629.044	283.255	301.002	290.998	-1.29199	8.96289	7.95902e-08	8.64548e-07	YhgE/Pip domain-containing protein
	B0156_RS00095	735.973	764.79	1054.25	377.629	335.619	325.136	-1.29361	9.21025	7.01084e-08	7.71192e-07	SPFH domain-containing protein
	B0156_RS05650	99.6631	120.999	138.083	49.1063	45.7242	49.6045	-1.29563	6.31579	3.27182e-07	3.19462e-06	hypothetical protein
	B0156_RS05115	59.7978	49.5697	56.9866	22.2368	24.0654	20.2174	-1.30976	5.16139	1.42437e-06	1.21949e-05	cation diffusion facilitator family transporter
	B0156_RS07400	29.1323	41.8726	63.562	15.2216	20.1779	15.025	-1.3341	4.74818	1.69098e-06	1.41295e-05	hypothetical protein
	B0156_RS03085	15.3328	13.8549	4.38359	5.02976	3.70236	6.18675	-1.34148	2.98928	0.000312824	0.00144214	hypothetical protein
	B0156_RS10080	4.59983	4.31041	13.1508	1.32362	2.0363	2.9829	-1.3418	1.77679	0.00242977	0.00807445	substrate-binding domain-containing protein
	B0156_RS00355	59.0312	63.7325	157.809	29.5167	33.6915	38.5567	-1.34928	5.80789	1.5946e-07	1.63024e-06	pyridoxamine 5'-phosphate oxidase family protein
	B0156_RS08945	178.627	161.333	155.617	62.0778	66.0872	66.3971	-1.35251	6.8008	6.8403e-08	7.57225e-07	ATP-dependent Clp protease ATP-binding subunit ClpX
	B0156_RS07505	13.7995	18.1653	24.1097	5.02976	7.77497	7.95439	-1.35494	3.4426	3.08138e-05	0.000186471	permease
	B0156_RS06450	142.595	155.483	184.111	66.181	60.9039	59.3265	-1.35733	6.7367	5.84175e-08	6.63592e-07	acetyltransferase
	B0156_RS08165	6.89975	5.84985	6.57538	1.98543	2.22142	2.87242	-1.38199	1.94258	0.0022113	0.0074626	ComEC/Rec2 family competence protein
	B0156_RS00120	146.428	130.236	221.371	59.8277	63.6807	59.437	-1.40961	6.73885	1.804e-08	2.35741e-07	ABC transporter ATP-binding protein/permease
	B0156_RS06015	10.7329	10.1603	8.76717	3.30905	3.70236	4.30863	-1.41264	2.60434	0.000257623	0.00122002	hypothetical protein
	B0156_RS04225	65.931	77.2795	32.8769	24.3546	22.5844	23.4213	-1.41302	5.33937	2.28231e-07	2.29287e-06	hypothetical protein
	B0156_RS02875	32.9655	31.0965	15.3425	11.5155	8.51544	11.8211	-1.41825	4.14997	3.15305e-06	2.42478e-05	DMT family transporter
	B0156_RS01530	2.29992	3.38675	10.959	1.45598	1.48095	1.43621	-1.42204	1.31649	0.00432851	0.012993	hypothetical protein
	B0156_RS08675	102.73	139.473	39.4523	39.5763	36.4683	34.9109	-1.43448	6.0416	4.87057e-08	5.60599e-07	zinc ribbon domain-containing protein
	B0156_RS02915	6.13311	10.4681	19.7261	3.44141	4.0726	3.97719	-1.44062	2.62213	0.000136817	0.000691244	putative heavy metal-binding protein
	B0156_RS07285	110.396	111.147	146.85	43.2824	45.9093	43.8596	-1.44461	6.29294	1.45812e-08	1.93452e-07	Fic family protein
	B0156_RS05745	100.43	90.5187	122.74	31.7669	41.6516	38.4462	-1.46119	6.04341	1.38465e-08	1.86553e-07	polyphosphate kinase
	B0156_RS10090	12.2662	6.77351	6.57538	3.30905	2.96189	2.87242	-1.46994	2.31692	0.000346616	0.00154863	hypothetical protein
	B0156_RS01925	112.696	94.5212	48.2194	35.473	31.0999	29.4975	-1.47016	5.8423	2.47834e-08	3.12128e-07	hemolysin III family protein
	B0156_RS04295	76.6639	76.6638	72.3292	23.031	28.3231	30.3814	-1.47061	5.58849	3.05557e-08	3.80562e-07	signal peptidase I
	B0156_RS08325	29.8989	41.8726	109.59	19.9867	19.0672	18.7812	-1.47179	5.0293	5.57065e-08	6.3696e-07	winged helix-turn-helix domain-containing protein
	B0156_RS03620	88.9301	104.681	440.55	70.6814	73.4919	69.9323	-1.47278	6.99786	3.04163e-09	4.76249e-08	LacI family DNA-binding transcriptional regulator
	B0156_RS10280	3.83319	4.31041	4.38359	1.19126	2.40654	1.10478	-1.47493	1.37766	0.0102127	0.0273916	MptD family putative ECF transporter S component
	B0156_RS10115	19.166	20.9363	24.1097	6.75047	7.77497	7.95439	-1.47704	3.6371	3.95898e-06	2.95309e-05	adhesin
	B0156_RS04455	141.062	121.307	81.0963	41.5617	44.0581	40.3243	-1.48066	6.2503	8.84358e-09	1.23953e-07	MHS family MFS transporter
	B0156_RS07310	749.773	954.756	1760.01	429.647	426.883	373.193	-1.48589	9.59314	6.55079e-10	1.10537e-08	ParB/Srx family N-terminal domain-containing protein
	B0156_RS09185	314.322	419.342	712.333	157.643	181.046	163.507	-1.50841	8.30209	5.31011e-10	9.13759e-09	glycosyltransferase
	B0156_RS09535	154.861	228.452	337.536	86.4324	84.7842	77.3343	-1.51002	7.26726	1.04937e-09	1.75366e-08	DNA (cytosine-5-)-methyltransferase
	B0156_RS05300	26.8324	28.0177	15.3425	9.26535	7.03449	9.83251	-1.51725	3.91587	1.10999e-06	9.79267e-06	DegT/DnrJ/EryC1/StrS family aminotransferase
	B0156_RS02590	43.6984	30.7887	26.3015	9.92716	12.4029	13.4783	-1.52182	4.37351	1.96268e-07	1.98321e-06	drug/metabolite DMT transporter permease
	B0156_RS08280	5.36647	2.77098	2.19179	0.926535	1.48095	1.21525	-1.52387	1.11579	0.00926882	0.0252495	hypothetical protein
	B0156_RS07985	130.329	114.842	129.316	42.0911	43.5028	43.8596	-1.52472	6.31393	2.49894e-09	4.02144e-08	M15 family metallopeptidase
	B0156_RS01390	32.9655	41.8726	46.0276	12.5744	13.6988	14.9145	-1.52718	4.58747	8.24245e-08	8.89775e-07	LacI family transcriptional regulator
	B0156_RS08630	9.96631	8.31294	2.19179	2.91197	2.77677	2.54099	-1.53939	2.21533	0.000458818	0.00198859	LysR family transcriptional regulator
	B0156_RS08430	40.6319	47.1067	54.7948	18.1336	13.1434	16.4612	-1.5419	4.82339	3.21343e-08	3.90556e-07	HAD family phosphatase
	B0156_RS00065	3.83319	1.23155	4.38359	0.926535	0.740473	0.662866	-1.5422	0.63705	0.0160371	0.0401621	2-hydroxyacid dehydrogenase
	B0156_RS08680	19.9326	32.0202	61.3702	10.589	10.7369	13.3678	-1.54349	4.32105	7.73746e-08	8.45768e-07	metallopeptidase family protein
	B0156_RS07200	418.585	518.789	718.908	198.808	174.567	187.812	-1.55155	8.49947	1.63809e-10	3.19888e-09	aspartate ammonia-lyase
	B0156_RS02945	175.56	277.406	427.4	94.3742	97.1871	101.529	-1.56146	7.54878	2.35737e-10	4.31276e-09	heavy metal translocating P-type ATPase
	B0156_RS05835	155.628	253.083	561.099	115.287	105.332	98.8775	-1.56202	7.6707	1.84707e-10	3.50367e-09	GIY-YIG nuclease family protein
	B0156_RS03915	18.3993	31.4044	116.165	13.7657	13.8839	18.4498	-1.57193	4.73729	1.27209e-08	1.72726e-07	mechanosensitive ion channel family protein
	B0156_RS08435	74.364	66.5035	30.6851	18.266	20.363	22.427	-1.57225	5.23459	1.15707e-08	1.59602e-07	DNA repair protein RecN
	B0156_RS09090	16.0994	11.6997	10.959	4.63267	4.0726	4.19815	-1.59049	2.88263	1.24281e-05	8.27585e-05	helix-turn-helix transcriptional regulator
	B0156_RS02585	2874.13	3259.9	7557.3	1375.51	1615.16	1510.56	-1.60205	11.5602	2.56117e-11	5.29918e-10	DNA starvation/stationary phase protection protein
	B0156_RS01820	11.4996	4.92619	2.19179	2.11779	2.40654	1.9886	-1.60881	1.90665	0.000477952	0.00205106	HAD hydrolase family protein
	B0156_RS03375	99.6631	90.8265	201.645	37.4585	40.726	43.7491	-1.61459	6.2711	2.57372e-10	4.65951e-09	mycoredoxin
	B0156_RS04680	36.032	31.7123	37.2605	7.94172	12.4029	13.1468	-1.62101	4.32987	3.06805e-08	3.80562e-07	exodeoxyribonuclease VII small subunit
	B0156_RS03545	49.0649	45.8751	37.2605	10.589	14.9946	18.1183	-1.6245	4.75305	9.33064e-09	1.29733e-07	hypothetical protein
	B0156_RS07145	20.6993	12.6234	4.38359	3.17669	4.81307	5.52388	-1.62533	2.97868	1.32849e-05	8.71287e-05	RecX family transcriptional regulator
	B0156_RS01185	56.7313	71.7376	78.9045	19.7219	21.844	24.526	-1.62899	5.37637	1.17293e-09	1.92316e-08	GNAT family N-acetyltransferase
	B0156_RS08220	15.3328	21.8599	46.0276	6.35338	8.1452	8.61726	-1.64488	3.76333	8.56649e-08	9.17023e-07	DUF488 domain-containing protein
	B0156_RS10475	6.89975	4.31041	2.19179	0.926535	1.11071	2.32003	-1.65525	1.46887	0.00165676	0.00587642	hypothetical protein
	B0156_RS02240	344.221	406.102	475.619	129.715	132.915	124.508	-1.6566	8.0351	1.29888e-11	2.78698e-10	nitroreductase family protein
	B0156_RS10185	9.96631	15.0864	26.3015	4.8974	4.0726	5.30293	-1.65699	3.07286	1.21163e-06	1.04767e-05	hypothetical protein
	B0156_RS05165	167.894	146.862	153.425	46.8562	51.4629	49.273	-1.66479	6.61476	5.30846e-11	1.08542e-09	hypothetical protein
	B0156_RS00720	27.599	29.865	76.7127	11.5155	12.588	12.7049	-1.67323	4.4774	4.62259e-09	6.86673e-08	ATP-binding protein
	B0156_RS05550	54.4314	48.0303	103.014	19.0601	21.2886	19.5545	-1.6734	5.23109	5.61946e-10	9.57511e-09	proteasome accessory factor PafA2
	B0156_RS10300	6.89975	4.92619	6.57538	2.11779	1.48095	1.65716	-1.68335	1.68051	0.000344698	0.00154403	PDGLE domain-containing protein
	B0156_RS05540	26.8324	23.3994	15.3425	7.01519	7.03449	7.402	-1.68503	3.71104	1.4305e-07	1.47989e-06	phosphoserine phosphatase SerB
	B0156_RS04230	26.0657	22.1678	19.7261	4.8974	8.33032	7.84391	-1.71776	3.69026	8.60039e-08	9.17023e-07	hypothetical protein
	B0156_RS02655	220.792	261.396	447.126	71.2108	109.22	95.5632	-1.72739	7.58285	2.98903e-12	7.02019e-11	DUF3073 domain-containing protein
	B0156_RS01550	36.032	39.1016	28.4933	7.94172	11.4773	12.9259	-1.72755	4.36851	4.3788e-09	6.61769e-08	hypothetical protein
	B0156_RS07820	226.158	221.063	153.425	63.9309	59.7932	59.1055	-1.73442	6.99442	5.61111e-12	1.28317e-10	dicarboxylate/amino acid:cation symporter
	B0156_RS00435	328.121	309.118	304.659	87.359	101.445	94.1269	-1.73648	7.63675	2.37632e-12	5.65759e-11	hypoxanthine phosphoribosyltransferase
	B0156_RS00165	3.06656	6.15773	4.38359	1.58834	1.29583	1.43621	-1.768	1.4808	0.000608027	0.00254027	single-stranded DNA-binding protein
	B0156_RS10520	13.0329	13.8549	13.1508	3.17669	4.62796	4.08767	-1.76927	2.86179	1.64933e-06	1.39185e-05	DUF3800 domain-containing protein
	B0156_RS09700	5.36647	8.31294	78.9045	5.95629	6.1089	5.30293	-1.77521	3.3261	3.67993e-08	4.38063e-07	Abi family protein
	B0156_RS04795	65.1643	73.5849	50.4112	19.8543	19.0672	17.4555	-1.7894	5.26437	5.88684e-11	1.18969e-09	LacI family DNA-binding transcriptional regulator
	B0156_RS04385	121.129	104.681	74.5209	31.7669	27.5826	29.0556	-1.79375	5.95189	7.8208e-12	1.72058e-10	NAD(+) diphosphatase
	B0156_RS06895	134.928	165.643	304.659	53.8714	55.1652	60.0998	-1.79623	6.90442	9.65739e-13	2.46832e-11	metal ABC transporter solute-binding protein
	B0156_RS08715	666.209	624.086	762.744	183.057	197.891	207.587	-1.79891	8.75883	1.64988e-13	4.94394e-12	methyltransferase domain-containing protein
	B0156_RS03940	17.6327	24.0152	17.5343	5.55921	5.18331	6.84961	-1.80098	3.50205	3.33142e-08	4.02084e-07	hypothetical protein
	B0156_RS08345	78.1972	77.8953	61.3702	17.8689	22.0291	23.5317	-1.80269	5.45132	2.37591e-11	5.03578e-10	hypothetical protein
	B0156_RS01500	508.282	416.263	607.127	115.552	167.717	147.046	-1.82415	8.31765	9.87274e-14	3.11978e-12	ATP synthase F0 subunit C
	B0156_RS06505	70.5308	80.9742	89.8635	22.3692	22.5844	22.3165	-1.82674	5.54799	7.57155e-12	1.6871e-10	hypothetical protein
	B0156_RS09170	2.29992	3.07887	10.959	0.794172	1.48095	0.883821	-1.86647	1.06349	0.000516757	0.0021959	helix-turn-helix domain-containing protein
	B0156_RS04810	135.695	126.849	118.357	32.8258	34.2469	37.3414	-1.87212	6.2572	4.16998e-13	1.11499e-11	AAA family ATPase
	B0156_RS09980	107.329	165.335	387.947	51.3565	65.3467	54.134	-1.89363	6.98511	6.43906e-14	2.07242e-12	hypothetical protein
	B0156_RS02085	3.06656	9.54448	19.7261	1.85307	2.77677	2.54099	-1.89712	2.19574	3.06086e-06	2.3749e-05	hypothetical protein
	B0156_RS01675	101.963	109.608	188.494	32.8258	32.2106	38.4462	-1.89918	6.24608	1.87401e-13	5.42839e-12	glutamine amidotransferase
	B0156_RS02870	104.263	98.8316	155.617	32.0316	29.9892	31.3756	-1.89924	6.09313	2.82171e-13	7.76627e-12	alpha/beta hydrolase
	B0156_RS01945	243.791	214.905	175.343	62.872	49.7968	57.5588	-1.90698	7.02121	4.27027e-14	1.40033e-12	metallophosphoesterase family protein
	B0156_RS10540	25.2991	50.8013	260.823	23.2957	28.8784	25.5203	-1.91774	5.76143	4.61402e-13	1.21503e-11	hypothetical protein
	B0156_RS07270	16.8661	13.8549	24.1097	3.8385	4.25772	4.86102	-1.92861	3.08454	1.75101e-08	2.30549e-07	type II toxin-antitoxin system RelB/DinJ family antitoxin
	B0156_RS08635	25.2991	25.2467	48.2194	7.54464	8.70056	7.29152	-1.93184	3.97949	2.18099e-10	4.07587e-09	HAD-IB family hydrolase
	B0156_RS09670	3.06656	1.53943	2.19179	0.529448	0.740473	0.331433	-1.95769	0.360826	0.0176638	0.043484	transporter
	B0156_RS02355	6.89975	4.00253	6.57538	0.926535	1.48095	1.54669	-1.95891	1.42992	9.91137e-05	0.000523585	CTP synthase
	B0156_RS03020	2.29992	1.23155	4.38359	0.529448	0.370236	0.441911	-1.96968	0.259775	0.0112704	0.0299969	hypothetical protein
	B0156_RS06070	39.0986	39.7174	63.562	6.75047	14.2541	13.3678	-1.97241	4.60362	7.47207e-12	1.68655e-10	WhiB family transcriptional regulator
	B0156_RS06880	8.43303	6.15773	0	1.45598	2.0363	1.21525	-1.9796	1.65066	0.000322842	0.00147658	30S ribosomal protein S14
	B0156_RS04120	36.032	62.8089	138.083	16.1482	18.8821	19.0022	-2.00439	5.31286	1.41033e-13	4.37705e-12	cation transporter
	B0156_RS05825	164.827	210.902	322.194	57.4451	59.9783	53.0293	-2.0073	7.08566	1.89563e-15	6.72368e-14	Eco57I restriction-modification methylase domain-containing protein
	B0156_RS06715	2353.58	2751.27	3259.2	704.299	689.565	680.763	-2.01024	10.7578	1.54185e-16	6.09029e-15	choloylglycine hydrolase
	B0156_RS09025	0	2.15521	17.5343	1.45598	0.555355	0.331433	-2.03036	0.818045	0.000698673	0.00285105	hypothetical protein
	B0156_RS04605	71.2974	95.4448	225.755	26.0753	30.3594	27.8404	-2.13195	6.09876	4.53993e-16	1.7153e-14	S8 family serine peptidase
	B0156_RS01855	1767.87	1653.35	1264.66	345.862	320.995	328.34	-2.23738	9.87909	9.58691e-20	4.62835e-18	iron transporter
	B0156_RS04285	1.53328	0.92366	10.959	0.264724	0.185118	0.662866	-2.33679	0.275441	0.000491233	0.0020977	L-ribulose-5-phosphate 4-epimerase
	B0156_RS04775	95.0632	80.0505	111.781	15.6187	18.5118	18.6707	-2.41046	5.63817	5.24821e-19	2.40037e-17	ATP-dependent helicase
	B0156_RS04660	1.53328	1.53943	2.19179	0.132362	0.555355	0.220955	-2.43232	0.00520993	0.0171209	0.0423875	LacI family DNA-binding transcriptional regulator
	B0156_RS06240	23.7658	28.6335	32.8769	5.16212	4.62796	5.4134	-2.44015	3.72838	1.56094e-14	5.31944e-13	MerR family transcriptional regulator
	B0156_RS02025	7.66639	5.84985	4.38359	0.926535	1.11071	1.21525	-2.48522	1.486	7.45909e-07	6.82311e-06	septum site-determining protein minD, TadZ-like protein
	B0156_RS04000	32.1988	25.2467	59.1784	5.29448	7.40473	5.74484	-2.50784	4.01741	4.2096e-16	1.62584e-14	type II toxin-antitoxin system RelB/DinJ family antitoxin
	B0156_RS09315	462.283	600.687	1393.98	144.804	153.833	127.27	-2.51239	8.86184	8.21833e-24	5.29017e-22	GrpB family protein
	B0156_RS04960	34.4988	23.7073	15.3425	3.8385	3.70236	5.63436	-2.52669	3.59681	8.51009e-15	2.95811e-13	DNA repair protein RecO
	B0156_RS06055	1147.66	1206.61	743.018	178.689	171.79	185.602	-2.53551	9.23146	2.73301e-24	1.82691e-22	WhiB family transcriptional regulator
	B0156_RS02725	3.06656	4.00253	8.76717	0.397086	0.370236	1.21525	-2.53762	0.978719	9.57891e-06	6.55439e-05	ATP-binding protein
	B0156_RS00710	78.1972	74.5086	54.7948	11.6479	12.2178	12.5945	-2.54084	5.20198	1.04537e-19	4.91044e-18	hypothetical protein
	B0156_RS09190	606.411	651.796	1352.34	132.627	169.198	143.069	-2.54097	8.95239	2.67142e-24	1.82691e-22	polysaccharide ABC transporter ATP-binding protein
	B0156_RS09770	733.674	716.452	753.977	113.699	134.581	128.927	-2.54602	8.72206	2.46851e-24	1.78761e-22	cupin domain-containing protein
	B0156_RS04925	65.1643	81.59	488.77	34.9436	34.432	30.8233	-2.54995	6.68429	2.10115e-22	1.14118e-20	helix-turn-helix transcriptional regulator
	B0156_RS08960	17.6327	31.4044	65.7538	5.55921	7.21961	3.97719	-2.61659	3.94976	8.26087e-17	3.33893e-15	hypothetical protein
	B0156_RS02020	1.53328	3.07887	8.76717	0.132362	0.925591	0.552388	-2.63336	0.646102	0.000100935	0.000529983	Flp pilus assembly complex ATPase component TadA
	B0156_RS04075	569.613	694.284	909.594	112.508	121.252	105.506	-2.67365	8.67372	2.07523e-26	1.80338e-24	Hsp20/alpha crystallin family protein
	B0156_RS06430	277.523	223.526	131.508	32.5611	32.5808	34.8005	-2.68653	6.88491	7.83237e-25	6.48222e-23	DUF4418 family protein
	B0156_RS01460	95.8299	90.5187	56.9866	9.92716	13.8839	14.9145	-2.69466	5.43747	3.61745e-22	1.90519e-20	helix-turn-helix domain-containing protein
	B0156_RS06890	5.36647	7.69717	6.57538	0.66181	1.29583	1.10478	-2.7332	1.54779	4.09432e-08	4.80806e-07	hypothetical protein
	B0156_RS07130	676.942	808.818	1301.92	94.3742	161.793	158.867	-2.74001	9.02606	1.28232e-27	1.39292e-25	helix-turn-helix domain-containing protein
	B0156_RS10225	0.766639	3.69464	4.38359	0.529448	0.185118	0.441911	-2.76476	0.499101	0.00017765	0.000882157	DUF4339 domain-containing protein
	B0156_RS01840	333.488	258.933	127.124	39.4439	28.3231	38.5567	-2.78325	7.07004	1.30881e-26	1.26373e-24	FtsX-like permease family protein
	B0156_RS01845	222.325	225.065	232.33	30.5756	32.2106	35.6843	-2.78338	6.93467	1.73531e-26	1.58735e-24	ABC transporter permease
	B0156_RS10230	23.7658	62.1931	175.343	9.79479	12.7732	10.9373	-2.79883	5.19657	5.94639e-23	3.44494e-21	zinc-ribbon domain-containing protein
	B0156_RS04380	105.03	100.679	111.781	14.2951	16.6606	13.5887	-2.82757	5.74746	8.90285e-25	7.03325e-23	alpha/beta hydrolase
	B0156_RS09545	155.628	194.892	278.358	27.2666	29.2487	30.3814	-2.82945	6.77289	6.65645e-27	6.80524e-25	hypothetical protein
	B0156_RS01850	432.384	371.927	405.482	55.7244	56.4611	54.6864	-2.85627	7.78998	1.34262e-28	1.55565e-26	DUF2318 domain-containing protein
	B0156_RS09975	29.8989	26.4782	30.6851	3.04433	4.62796	3.97719	-2.88008	3.65008	2.55374e-18	1.13805e-16	hypothetical protein
	B0156_RS06440	310.489	245.386	87.6717	24.7517	28.5082	30.8233	-2.97568	6.89329	2.4271e-29	3.01308e-27	ABC transporter ATP-binding protein
	B0156_RS07495	14.5661	30.7887	81.0963	2.91197	6.1089	4.52958	-3.00097	3.91951	7.91098e-21	4.04391e-19	MerR family DNA-binding transcriptional regulator
	B0156_RS00715	280.59	242.923	230.138	27.399	33.5064	32.3699	-3.01841	7.06734	2.12158e-30	2.83639e-28	PspC domain-containing protein
	B0156_RS05810	315.855	382.087	583.017	46.4591	55.1652	53.1397	-3.03405	7.82907	1.43827e-31	2.0831e-29	Mrp/NBP35 family ATP-binding protein
	B0156_RS01860	1466.58	1589.62	2297	200.793	208.258	209.576	-3.11001	9.94114	2.50663e-34	3.96047e-32	FTR1 family protein
	B0156_RS06865	0	2.46309	15.3425	0.397086	0.370236	0.220955	-3.21319	0.45923	3.83211e-06	2.89574e-05	50S ribosomal protein L32
	B0156_RS09910	1005.06	1250.02	3270.15	196.028	205.851	182.399	-3.2332	9.96554	1.41154e-36	2.72584e-34	hypothetical protein
	B0156_RS06435	885.468	767.869	718.908	74.1228	89.227	81.2011	-3.28001	8.74179	1.19656e-36	2.59953e-34	FtsX-like permease family protein
	B0156_RS06870	2.29992	5.23407	35.0687	0.926535	0.740473	0.773343	-3.32213	1.57695	2.19818e-12	5.30615e-11	50S ribosomal protein L36
	B0156_RS05635	75.8973	147.786	865.758	23.031	40.5409	34.1376	-3.40906	7.43868	2.91333e-37	7.23338e-35	cold-shock protein
	B0156_RS01835	267.557	241.075	170.96	13.7657	21.1035	20.6593	-3.6307	6.86479	3.38668e-40	9.81007e-38	ABC transporter ATP-binding protein
	B0156_RS09990	42.9318	60.6537	146.85	3.8385	5.73867	7.95439	-3.68817	5.03912	1.18043e-34	2.05159e-32	hypothetical protein
	B0156_RS05320	131.095	177.343	230.138	9.53007	17.0309	13.6992	-3.72602	6.4308	2.07178e-40	7.20151e-38	hypothetical protein
	B0156_RS07290	59.0312	55.1117	273.974	5.55921	5.73867	7.73343	-4.17969	5.62036	2.95104e-44	1.28223e-41	antitoxin VbhA family protein
	B0156_RS10275	60.5645	102.526	361.646	5.55921	8.33032	9.05917	-4.40413	6.1713	2.49275e-50	1.44414e-47	helix-turn-helix domain-containing protein
	B0156_RS05645	2.29992	1.84732	0	0	0	0.110478	-4.63198	-0.230377	0.00257897	0.00845707	WXG100 family type VII secretion target
B. bifidum LMG 11582	LMG11582_RS03950	0	0.426255	0.168806	1.95826	2.42543	2.08806	3.52071	0.679255	1.34309e-09	1.04409e-08	hypothetical protein
	LMG11582_RS02570	80.1278	75.0209	80.1264	654.371	635.388	625.437	3.01849	8.53464	6.84634e-198	1.1762e-194	iron transporter
	LMG11582_RS02555	20.639	27.7066	22.9013	115.302	101.353	110.299	2.21913	6.17629	1.86228e-75	7.99847e-73	FtsX-like permease family protein
	LMG11582_RS03945	0	2.55753	0.900297	4.77814	4.04238	4.17613	2.13529	1.70018	1.22288e-10	1.09422e-09	single-stranded DNA-binding protein
	LMG11582_RS02575	73.2482	71.6109	66.9033	295.932	308.691	296.382	2.10524	7.59948	3.35673e-95	2.88343e-92	FTR1 family protein
	LMG11582_RS02565	25.0905	33.6742	25.4334	109.427	110.688	120.862	2.0681	6.25611	1.39886e-67	4.80649e-65	DUF2318 domain-containing protein
	LMG11582_RS10605	0	0	0.618954	2.11492	1.54345	2.57937	2.02647	0.692443	6.90492e-09	4.51052e-08	IS256 family transposase
	LMG11582_RS03940	1.21406	3.8363	2.47582	9.79128	9.8487	10.3175	1.99932	2.86187	8.55967e-18	1.59843e-16	hypothetical protein
	LMG11582_RS02560	19.8296	19.6077	19.9753	79.3485	75.4822	76.6442	1.95617	5.73534	1.58239e-55	2.47141e-53	ABC transporter permease
	LMG11582_RS02050	47.753	39.6417	45.9714	154.467	151.111	151.078	1.76064	6.71008	8.14161e-62	1.74841e-59	glutaredoxin family protein
	LMG11582_RS09850	37.2311	31.1166	34.3801	107.861	119.287	120.371	1.75391	6.33118	2.03719e-54	2.91658e-52	cupin domain-containing protein
	LMG11582_RS09200	0.404686	0	0.281343	0.783302	0.734978	1.22827	1.66717	-0.246612	0.00652963	0.0143635	helix-turn-helix domain-containing protein
	LMG11582_RS09955	2.02343	1.70502	4.33268	11.6712	11.3187	10.3175	1.59415	3.07815	6.57047e-18	1.24045e-16	hypothetical protein
	LMG11582_RS04115	166.731	201.619	205.774	608.234	517.571	611.803	1.58719	8.62085	1.54247e-64	4.41662e-62	uracil phosphoribosyltransferase
	LMG11582_RS00530	125.857	169.65	155.808	445.464	419.599	443.775	1.53073	8.2338	2.03994e-58	3.89401e-56	phosphoribosylamine--glycine ligase
	LMG11582_RS06795	925.922	915.596	860.797	2560.46	2553.83	2512.68	1.49842	10.7566	4.31103e-62	1.05805e-59	phosphopyruvate hydratase
	LMG11582_RS00245	82.9606	86.1035	104.997	260.291	258.418	249.339	1.45007	7.4993	1.49597e-50	1.71339e-48	aspartate ammonia-lyase
	LMG11582_RS02550	15.3781	11.0826	15.4176	38.0685	39.2478	42.8667	1.44498	4.90052	1.3517e-27	5.80556e-26	ABC transporter ATP-binding protein
	LMG11582_RS07280	16.5921	8.95136	11.7039	31.6454	34.103	31.0753	1.41862	4.61617	2.37995e-22	6.38868e-21	ABC transporter ATP-binding protein
	LMG11582_RS02755	125.048	146.632	130.543	338.7	351.907	358.164	1.38797	7.95625	3.9168e-47	4.20566e-45	RNA degradosome polyphosphate kinase
	LMG11582_RS02070	36.8264	34.1004	38.2626	91.568	100.031	91.6292	1.3524	6.12744	6.20631e-34	4.26498e-32	PLP-dependent transferase
	LMG11582_RS02060	561.704	637.678	630.095	1543.73	1528.61	1593.93	1.34928	10.091	1.46269e-50	1.71339e-48	class 1b ribonucleoside-diphosphate reductase subunit alpha
	LMG11582_RS02055	72.0341	83.546	80.1264	203.11	176.248	197.752	1.2861	7.1388	1.22465e-37	1.00188e-35	class Ib ribonucleoside-diphosphate reductase assembly flavoprotein NrdI
	LMG11582_RS08925	67.9873	45.183	48.7849	125.093	137.073	121.476	1.27946	6.57362	1.23002e-32	7.54702e-31	class I SAM-dependent methyltransferase
	LMG11582_RS02610	232.694	230.604	229.463	568.286	544.692	563.04	1.27522	8.64953	8.54153e-43	8.15241e-41	HPr family phosphocarrier protein
	LMG11582_RS08535	704.558	860.183	869.012	2060.24	1853.25	1922.37	1.2593	10.437	7.06872e-45	7.14356e-43	pyridoxamine 5'-phosphate oxidase family protein
	LMG11582_RS00070	1.21406	0	0.844029	1.48827	1.91094	2.57937	1.25889	0.755095	0.000379498	0.00110339	type IV secretory system conjugative DNA transfer family protein
	LMG11582_RS06070	8.90309	7.24634	9.22805	20.1309	22.1963	21.1263	1.25242	4.04733	5.88919e-16	9.63583e-15	ABC transporter permease
	LMG11582_RS00085	6.47498	3.8363	3.82626	10.3396	10.2162	8.96639	1.24221	2.9886	1.4745e-08	9.31322e-08	DEAD/DEAH box helicase family protein
	LMG11582_RS04330	31.1608	28.1328	30.16	71.1239	71.2929	67.9235	1.22818	5.74049	9.25919e-26	3.53495e-24	3-isopropylmalate dehydratase large subunit
	LMG11582_RS03915	1.61874	1.27877	1.51925	4.07317	2.93991	3.43916	1.2029	1.54566	0.000120902	0.000396392	hypothetical protein
	LMG11582_RS07275	26.7093	33.2479	29.541	65.5624	69.0879	68.9061	1.19082	5.70158	6.13932e-24	2.02834e-22	FtsX-like permease family protein
	LMG11582_RS02065	1089.82	1180.3	1275.55	2696.21	2597.93	2537.49	1.14128	10.8947	1.19226e-37	1.00188e-35	class 1b ribonucleoside-diphosphate reductase subunit beta
	LMG11582_RS03565	518.403	545.18	582.717	1221.79	1154.06	1261.31	1.14014	9.79383	8.89141e-37	6.94338e-35	glycogen/starch/alpha-glucan phosphorylase
	LMG11582_RS03635	31.9702	46.8881	37.6437	80.2102	82.391	88.4357	1.12107	6.01133	3.97411e-23	1.19781e-21	FHA domain-containing protein
	LMG11582_RS04450	82.1513	107.843	103.647	207.183	229.093	204.139	1.11274	7.33174	5.19103e-30	2.78694e-28	Rid family detoxifying hydrolase
	LMG11582_RS06035	356.124	446.715	427.866	873.46	859.63	894.06	1.09123	9.34321	2.23938e-33	1.42491e-31	carbohydrate kinase
	LMG11582_RS04200	0.404686	0	0.562686	0.783302	0.955471	1.59676	1.09043	0.049519	0.0101112	0.0213666	hypothetical protein
	LMG11582_RS10160	6.07029	9.80387	8.44029	16.0577	17.125	20.0209	1.08491	3.82068	1.5176e-11	1.54275e-10	hypothetical protein
	LMG11582_RS10340	1.21406	0.426255	1.46298	2.97655	2.93991	2.33372	1.08244	1.28126	0.000526585	0.00147101	N-acetylglucosamine-6-phosphate deacetylase
	LMG11582_RS05915	29.1374	20.034	26.6713	54.7528	53.3594	56.2549	1.08219	5.42419	1.27476e-19	2.8442e-18	hypothetical protein
	LMG11582_RS05290	0.404686	2.55753	2.02567	4.1515	4.04238	3.68482	1.07398	1.75751	5.99128e-05	0.000207971	MHS family MFS transporter
	LMG11582_RS03560	5.6656	5.96757	8.49655	17.546	14.6261	16.336	1.0684	3.70196	4.99432e-12	5.36265e-11	sterol carrier family protein
	LMG11582_RS06160	3789.88	4254.03	4434.92	8923.69	8459.67	8705.51	1.06347	12.6518	1.91195e-33	1.26335e-31	type I glyceraldehyde-3-phosphate dehydrogenase
	LMG11582_RS06250	72.4388	90.3661	95.0939	191.204	173.969	182.644	1.05987	7.12385	3.45128e-27	1.41174e-25	hypothetical protein
	LMG11582_RS06065	66.3685	71.1846	75.9626	158.462	141.189	146.656	1.04383	6.84051	3.88477e-25	1.33481e-23	ABC transporter substrate-binding protein
	LMG11582_RS07960	213.27	206.307	200.372	419.693	430.624	423.877	1.04328	8.3267	7.82487e-29	3.7342e-27	bifunctional phosphoribosylaminoimidazolecarboxamide formyltransferase/IMP cyclohydrolase
	LMG11582_RS08745	372.716	382.777	391.46	799.36	775.475	788.06	1.04094	9.20737	2.17217e-30	1.24393e-28	argininosuccinate synthase
	LMG11582_RS07050	140.426	175.191	171.563	347.395	315.894	344.285	1.03959	7.99271	2.45005e-28	1.13762e-26	phosphate acetyltransferase
	LMG11582_RS03845	3.23749	3.41004	3.37611	6.81473	6.5413	7.36964	1.02522	2.51381	6.87685e-06	2.85373e-05	phage major capsid protein
	LMG11582_RS10350	31.5655	37.9367	47.4344	96.8945	76.6582	78.8551	1.0224	6.04223	1.87309e-22	5.10788e-21	hypothetical protein
	LMG11582_RS06275	6309.87	6536.62	7132.89	13427.8	13202.7	13533.2	1.00705	13.2921	2.73437e-30	1.51537e-28	ABC transporter family substrate-binding protein
	LMG11582_RS03295	4.85623	8.5251	4.89537	9.55629	11.4657	11.5458	1.00337	3.1594	1.6762e-06	7.76201e-06	LacI family transcriptional regulator
	LMG11582_RS04960	115.336	74.1684	85.1343	50.6797	41.3793	43.4809	-1.00095	6.01493	9.16481e-22	2.35002e-20	pantetheine-phosphate adenylyltransferase
	LMG11582_RS01610	3127.82	2906.21	3717.33	1808.33	1565.72	1500.09	-1.00168	11.249	9.92552e-30	4.87201e-28	translation initiation factor IF-1
	LMG11582_RS08690	29.5421	39.2155	35.2804	17.546	16.9045	17.4415	-1.01073	4.61502	2.14812e-15	3.29507e-14	putative ABC transporter permease
	LMG11582_RS08670	45.7295	32.3954	33.5361	16.136	21.4614	15.4762	-1.0122	4.65855	2.0756e-16	3.56589e-15	TlyA family RNA methyltransferase
	LMG11582_RS08500	2.42812	2.55753	2.8697	1.5666	1.39646	0.982618	-1.02326	1.08571	0.00132529	0.00338817	MFS transporter
	LMG11582_RS09865	67.1779	51.1506	58.6881	32.2721	25.3567	29.4786	-1.02482	5.37755	2.09411e-19	4.61242e-18	hypothetical protein
	LMG11582_RS06850	30.3515	19.1815	21.7759	11.6712	11.3922	10.5631	-1.03014	4.00264	1.17616e-13	1.55434e-12	hemolysin III family protein
	LMG11582_RS04655	4.85623	3.41004	4.10761	1.33161	2.20493	2.7022	-1.033	1.60428	0.000140925	0.000453389	tRNA-Lys
	LMG11582_RS03450	18.2109	16.1977	22.9013	10.8096	9.18722	10.1947	-1.04181	3.85686	7.12908e-12	7.6073e-11	NUDIX domain-containing protein
	LMG11582_RS07645	1.21406	2.55753	1.63179	0.548312	1.02897	0.859791	-1.04495	0.448333	0.00665584	0.0146224	hypothetical protein
	LMG11582_RS03160	6.87966	7.24634	6.63969	2.42824	3.60139	3.93047	-1.05183	2.27018	1.04835e-06	5.04498e-06	DUF721 domain-containing protein
	LMG11582_RS06930	17.4015	14.4927	12.4354	6.81473	6.39431	6.50985	-1.05409	3.24666	4.31587e-11	4.05173e-10	2-C-methyl-D-erythritol 2,4-cyclodiphosphate synthase
	LMG11582_RS05740	40.4686	43.0518	46.1402	21.7758	21.8288	19.6524	-1.05551	4.93973	3.3014e-18	6.51931e-17	helix-turn-helix transcriptional regulator
	LMG11582_RS07315	63.5357	54.9869	58.1817	26.1623	29.3991	28.8644	-1.06336	5.3553	9.42518e-21	2.28063e-19	Holliday junction resolvase RuvX
	LMG11582_RS00695	233.909	332.479	377.675	145.851	154.786	155.499	-1.06708	7.85003	5.81526e-30	3.02746e-28	hypothetical protein
	LMG11582_RS04500	9.71247	8.95136	9.45312	4.69981	4.04238	4.79027	-1.07232	2.7224	2.97623e-08	1.78782e-07	hypothetical protein
	LMG11582_RS03400	8.90309	8.5251	16.1491	7.67636	6.02682	5.15875	-1.08269	3.24334	2.40238e-09	1.7638e-08	hypothetical protein
	LMG11582_RS10320	4.04686	5.11506	4.50149	2.50657	1.61695	2.33372	-1.08784	1.70649	3.41185e-05	0.000126055	hypothetical protein
	LMG11582_RS04195	3.23749	1.27877	2.81343	1.33161	0.734978	1.96524	-1.09085	1.01755	0.00242672	0.00590525	tRNA-Ser
	LMG11582_RS01015	327.796	317.986	321.462	156.739	145.452	148.498	-1.1013	7.8518	4.27281e-32	2.53127e-30	DEAD/DEAH box helicase
	LMG11582_RS05750	5.26092	7.24634	5.9082	2.66323	2.71942	3.07068	-1.10306	2.08475	1.17422e-06	5.57269e-06	tRNA-Val
	LMG11582_RS01725	1758.36	2013.2	2013.57	856.306	873.889	940.98	-1.11577	10.4548	5.05688e-36	3.77727e-34	30S ribosomal protein S10
	LMG11582_RS09400	48.5623	62.2332	73.3179	32.5854	29.2521	25.9166	-1.1212	5.46774	5.9188e-23	1.72347e-21	GrpB family protein
	LMG11582_RS01785	8.49841	5.11506	7.08984	3.13321	3.3809	3.07068	-1.12405	2.29264	2.00889e-07	1.09217e-06	tRNA-Ser
	LMG11582_RS04820	19.8296	18.7552	20.538	10.2613	7.57027	9.82618	-1.13296	3.76891	6.21911e-14	8.47971e-13	type II toxin-antitoxin system RelB/DinJ family antitoxin
	LMG11582_RS04565	229.862	224.636	262.605	122.822	100.104	98.876	-1.16519	7.40324	2.51915e-34	1.80329e-32	preprotein translocase subunit SecE
	LMG11582_RS09725	118.573	80.9885	97.3446	41.8283	43.4372	45.2005	-1.18628	6.07372	6.58421e-30	3.32696e-28	AAA family ATPase
	LMG11582_RS09395	26.7093	28.5591	40.5696	16.136	14.6261	14.8621	-1.19002	4.55039	2.77569e-19	6.03625e-18	MBL fold metallo-hydrolase
	LMG11582_RS04135	70.8201	51.5769	52.5548	24.439	26.6797	23.46	-1.1903	5.25261	2.37351e-25	8.49517e-24	mycoredoxin
	LMG11582_RS03245	2.42812	2.98379	2.8697	0.783302	1.02897	2.21089	-1.19875	1.04527	0.000711993	0.00194586	tRNA-Ile
	LMG11582_RS00765	4.85623	3.41004	4.05134	2.03659	1.69045	1.47393	-1.20221	1.52316	6.9348e-06	2.87084e-05	carbohydrate ABC transporter permease
	LMG11582_RS01370	6.07029	2.98379	4.8391	2.03659	2.20493	1.71958	-1.22962	1.72274	1.45574e-06	6.77766e-06	tRNA-Pro
	LMG11582_RS02225	4.45155	1.27877	2.53209	0.861633	1.24946	1.22827	-1.24256	0.930469	0.000138446	0.000447087	hypothetical protein
	LMG11582_RS00815	8.49841	10.2301	14.0671	5.87477	4.11588	6.01854	-1.24718	3.05596	3.25601e-11	3.10768e-10	type II toxin-antitoxin system RelB/DinJ family antitoxin
	LMG11582_RS08330	17.8062	9.80387	8.55282	4.30816	4.26287	4.0533	-1.27953	2.74705	3.648e-13	4.60828e-12	tRNA-Asn
	LMG11582_RS04530	215.293	173.06	219.729	77.3119	76.8787	99.4901	-1.28002	7.1215	1.78863e-39	1.6173e-37	50S ribosomal protein L21
	LMG11582_RS05490	20.639	13.6402	23.3515	8.77299	8.74624	8.1066	-1.28527	3.77757	5.56233e-17	9.85163e-16	tRNA-Arg
	LMG11582_RS04315	14.9734	17.9027	14.7986	5.9531	6.10032	6.87833	-1.2973	3.31876	1.95867e-15	3.03152e-14	tRNA-Gln
	LMG11582_RS08025	8.09372	8.09885	8.72163	4.30816	2.57242	3.56199	-1.30075	2.49526	2.55909e-10	2.1765e-09	tRNA-Gly
	LMG11582_RS09540	12.5453	16.1977	17.6121	5.56145	8.59924	5.15875	-1.31153	3.41365	7.74316e-16	1.24325e-14	SGNH/GDSL hydrolase family protein
	LMG11582_RS01120	4.45155	4.26255	5.06417	2.19325	1.83744	1.59676	-1.34549	1.71166	1.95958e-07	1.06875e-06	hypothetical protein
	LMG11582_RS03540	11.7359	8.95136	10.8036	4.22983	4.04238	4.29896	-1.34993	2.78743	9.13445e-13	1.11298e-11	IS3 family transposase
	LMG11582_RS00710	32521.8	17107.3	22316.2	6265.64	8590.5	13080	-1.36487	14.0222	1.89282e-53	2.50143e-51	16S ribosomal RNA
	LMG11582_RS01090	2.42812	1.70502	1.35045	0.626642	0.220493	1.10545	-1.36607	0.213933	0.00202556	0.00498554	tRNA-Asp
	LMG11582_RS10035	26.7093	31.9691	40.4571	14.0211	14.1851	12.6512	-1.36944	4.50764	3.27515e-25	1.14831e-23	hypothetical protein
	LMG11582_RS04560	41.6827	30.2641	30.4976	11.0446	14.5526	12.5284	-1.37008	4.38093	9.59774e-26	3.58455e-24	tRNA-Trp
	LMG11582_RS08045	29.5421	28.9853	27.0089	9.47796	10.7307	12.2827	-1.38482	4.14263	1.9937e-23	6.22759e-22	tRNA-Cys
	LMG11582_RS10355	6.87966	8.09885	6.86477	2.42824	3.4544	1.84241	-1.39019	2.19262	7.73593e-11	7.06932e-10	helix-turn-helix domain-containing protein
	LMG11582_RS08585	4.04686	2.98379	3.43238	1.01829	1.69045	1.10545	-1.40034	1.23343	1.74505e-06	8.05915e-06	tRNA-Gln
	LMG11582_RS09695	6.87966	6.39383	7.14611	2.34991	3.08691	2.33372	-1.40705	2.18188	2.91557e-10	2.45536e-09	GNAT family N-acetyltransferase
	LMG11582_RS02485	2.02343	1.27877	2.25074	0.391651	0.734978	1.47393	-1.40943	0.601368	0.00115455	0.00298274	tRNA-Lys
	LMG11582_RS05025	6.07029	5.11506	5.06417	2.50657	1.39646	1.96524	-1.41775	1.77456	1.11962e-08	7.0978e-08	tRNA-Thr
	LMG11582_RS02960	9485.44	4591.19	5280.81	1472.06	2288.13	3425.41	-1.42963	12.1075	5.52424e-58	9.49064e-56	16S ribosomal RNA
	LMG11582_RS10075	6.47498	7.24634	5.73939	2.03659	1.76395	2.7022	-1.52618	1.93972	1.78921e-10	1.56034e-09	hypothetical protein
	LMG11582_RS02880	6.87966	10.2301	6.63969	2.03659	2.49893	3.07068	-1.53707	2.16878	2.81621e-12	3.12145e-11	tRNA-Ala
	LMG11582_RS03240	11.3312	7.24634	5.0079	1.5666	2.42543	2.45655	-1.55539	1.96069	1.13781e-12	1.32976e-11	tRNA-Ala
	LMG11582_RS02745	3.23749	3.41004	2.58835	1.17495	0.808476	0.736964	-1.56738	0.890688	1.94618e-06	8.86878e-06	septum site-determining protein minD, TadZ-like protein
	LMG11582_RS06875	25.4952	12.3614	18.3436	5.56145	6.6883	6.50985	-1.57641	3.49082	3.91267e-23	1.19781e-21	WhiB family transcriptional regulator
	LMG11582_RS00570	2.8328	1.27877	2.70089	1.01829	0.881974	0.491309	-1.58773	0.781142	1.75405e-05	6.69657e-05	type B 50S ribosomal protein L31
	LMG11582_RS07405	4.45155	1.27877	1.68806	0.391651	0.881974	0.614137	-1.6159	0.453653	8.8163e-06	3.52242e-05	tRNA-Leu
	LMG11582_RS08440	2.8328	0.426255	1.29418	0.626642	0.293991	0.368482	-1.63686	0.0213656	0.000581668	0.00160919	NUDIX hydrolase N-terminal domain-containing protein
	LMG11582_RS00975	2.8328	1.27877	2.8697	0.783302	0.881974	0.859791	-1.654	0.824293	7.60619e-06	3.08923e-05	tRNA-Ile
	LMG11582_RS10110	9.71247	5.11506	3.65746	1.17495	1.83744	1.22827	-1.68867	1.53003	1.02755e-11	1.06346e-10	hypothetical protein
	LMG11582_RS07095	3.64217	2.55753	4.10761	0.704972	1.32296	1.47393	-1.75348	1.2684	4.01161e-08	2.39304e-07	IS3 family transposase
	LMG11582_RS08555	5.6656	2.55753	4.44522	1.17495	1.39646	0.982618	-1.83433	1.40832	1.63774e-10	1.44289e-09	tRNA-Ala
	LMG11582_RS10575	1.21406	2.55753	2.36328	0.469981	0.587982	0.491309	-2.07769	0.4938	4.24876e-07	2.192e-06	adenine-specific methyltransferase EcoRI family protein
	LMG11582_RS06450	144.068	90.3661	106.516	22.8724	22.1963	28.7416	-2.2114	5.95467	8.98371e-89	5.14467e-86	cold-shock protein
	LMG11582_RS02350	14.5687	5.54132	6.63969	1.01829	1.32296	1.3511	-2.64756	1.96091	2.84122e-27	1.19054e-25	metal-sensitive transcriptional regulator
B. breve 31L	B31L_RS00180	122	555	199	522	856	657	1.01911	7.21818	3.74054e-05	0.00231914	ABC transporter permease subunit
	B31L_RS00415	15	21	8	0	7	10	-2.11273	1.81951	1.12389e-06	9.0005e-05	tRNA-Glytranscript_biotype tRNA
	B31L_RS00990	9	9	3	0	3	6	-1.90613	0.98496	0.000545015	0.0210293	tRNA-Lystranscript_biotype tRNA
	B31L_RS01070	75	363	149	348	758	345	1.01734	6.65327	4.83976e-05	0.00272484	FTR1 family proteinpseudo truetransl_table 11exon_number 1
	B31L_RS01500	807	3362	1233	1350	8849	8534	1.07819	9.90071	8.32766e-06	0.00060447	molecular chaperone DnaK
	B31L_RS01530	625	2701	1083	126	590	1925	-1.41046	8.43134	7.61472e-09	9.14719e-07	ABC transporter substrate-binding protein
	B31L_RS01605	159	671	260	584	1329	1906	1.37189	7.80792	3.03664e-08	3.43319e-06	sucrose phosphorylase
	B31L_RS01735	22	99	38	54	285	236	1.20691	4.95129	1.87686e-05	0.00124391	aromatic amino acid DMT transporter YddG
	B31L_RS01740	1097	4160	1484	2935	18385	13853	1.65958	10.6589	1.24285e-11	2.1716e-09	Hsp20/alpha crystallin family protein
	B31L_RS01975	168	715	318	1287	5905	6068	2.81371	9.12811	7.43963e-28	3.19676e-25	ABC transporter substrate-binding protein
	B31L_RS01980	33	147	52	167	1002	949	2.51408	6.48415	1.80129e-20	3.46208e-18	DUF2961 domain-containing protein
	B31L_RS02285	528	2200	889	2461	4116	2273	1.10725	9.35571	4.90467e-06	0.000377071	class 1b ribonucleoside-diphosphate reductase subunit beta
	B31L_RS03830	14	62	25	2	12	10	-2.69111	2.73152	4.43153e-11	7.09784e-09	tRNA-Glytranscript_biotype tRNA
	B31L_RS04325	22	38	14	9	19	12	-1.56431	2.66481	0.000186008	0.0086465	tRNA-Leutranscript_biotype tRNA
	B31L_RS04730	13	62	17	68	133	53	1.15209	4.09496	7.44382e-05	0.00376501	class I SAM-dependent methyltransferase
	B31L_RS04740	42	150	49	146	482	341	1.47888	5.74424	3.58506e-08	3.82805e-06	Fic family protein
	B31L_RS04825	177	727	304	611	2044	743	1.00676	7.71906	4.16206e-05	0.00249984	O-acetylhomoserine aminocarboxypropyltransferase/cysteine synthase
	B31L_RS05240	85	370	114	383	1104	677	1.52172	6.94577	1.97746e-09	2.63213e-07	WhiB family transcriptional regulator
	B31L_RS05745	29	183	48	115	615	229	1.34578	5.62611	3.08486e-07	3.12058e-05	PLP-dependent transferase
	B31L_RS06045	121	425	162	512	7168	2281	2.85808	8.43136	8.31623e-28	3.19676e-25	metal ABC transporter solute-binding protein
	B31L_RS06050	5	13	5	13	81	69	2.11477	3.04774	3.2822e-07	3.1542e-05	hypothetical protein
	B31L_RS06055	18	67	23	175	824	399	3.06671	5.902	8.69483e-26	2.78524e-23	50S ribosomal protein L28
	B31L_RS06060	33	119	83	470	1881	1073	3.18939	7.21466	4.31035e-31	4.14225e-28	50S ribosomal protein L33
	B31L_RS06065	33	109	39	228	1411	607	2.89593	6.51302	3.00883e-25	8.2614e-23	30S ribosomal protein S14
	B31L_RS06070	6	61	17	47	653	291	2.80063	5.22057	1.71334e-21	3.65893e-19	type B 50S ribosomal protein L31
	B31L_RS06080	7	46	18	107	862	369	3.49545	5.66273	1.63563e-30	1.04789e-27	50S ribosomal protein L32
	B31L_RS06105	50	194	64	138	674	346	1.2836	5.93879	1.11809e-06	9.0005e-05	transcriptional repressor
	B31L_RS06110	4	17	14	19	99	48	1.51954	3.1815	5.11701e-05	0.00273191	hypothetical protein
	B31L_RS06285	56	178	77	2081	192	72	3.66473	7.99027	3.23124e-40	6.21044e-37	cystathionine gamma-synthase
	B31L_RS06290	59	238	104	1273	321	152	2.7042	7.44785	1.53619e-24	3.6907e-22	pyridoxal-phosphate dependent enzyme che è simile alla Cystathionine beta synthase
	B31L_RS06320	119	635	230	428	2077	934	1.24448	7.51077	4.86498e-07	4.45262e-05	ABC transporter substrate-binding protein
	B31L_RS07040	14	45	15	40	124	55	1.01266	3.78373	0.00147863	0.0417929	hypothetical protein
	B31L_RS07130	132	521	236	249	2357	720	1.0422	7.32728	2.83137e-05	0.00181397	energy-coupling factor transporter ATPase
	B31L_RS07850	45	156	70	139	425	272	1.08124	5.67473	4.958e-05	0.00272484	class I SAM-dependent methyltransferase
	B31L_RS07930	184	838	228	98	404	318	-1.12943	6.6306	8.49151e-06	0.00060447	ABC transporter ATP-binding protein
	B31L_RS08800	7	18	16	0	2	2	-3.96036	1.47894	1.87566e-10	2.77309e-08	tRNA-Glytranscript_biotype tRNA
	B31L_RS08830	258	899	341	272	6582	724	1.23797	8.21704	5.11119e-07	4.46532e-05	biotin transporter BioY
	B31L_RS09135	177	773	242	370	2091	1454	1.07697	7.69266	1.24763e-05	0.000856407	ATP-dependent chaperone ClpB
	B31L_RS09355	10	22	17	21	161	49	1.37706	3.58799	0.000186869	0.0086465	ABC transporter permease
	B31L_RS10405	3	25	7	13	191	57	2.11317	3.5227	2.05421e-09	2.63213e-07	zinc ABC transporter substrate-binding protein
	B31L_RS10975	3	22	8	18	49	46	1.25239	2.81581	0.000701707	0.0232531	hypothetical protein
	B31L_RS11015	21	65	31	73	134	121	1.04407	4.47799	0.0003458	0.0138464	hypothetical protein
B. longum subsp. longum 1886B	B5779_RS00160	162	89	350	137	200	112	-1.39363	5.80287	2.14809e-09	2.81803e-07	sugar ABC transporter permease
	B5779_RS00195	10	14	34	14	14	27	-1.02864	2.59774	0.00362645	0.0387565	permease
	B5779_RS00275	25	6	14	57	59	54	1.0465	3.30554	0.000678678	0.012496	ROK family transcriptional regulator
	B5779_RS00465	35	19	9	97	92	69	1.1593	3.84468	5.39294e-05	0.00198592	nucleoside 2-deoxyribosyltransferase
	B5779_RS00600	21	19	17	58	128	73	1.21658	3.79856	5.70167e-05	0.00202844	hypothetical protein
	B5779_RS00610	6	2	5	20	25	26	1.52884	2.08216	0.000710659	0.0129711	hypothetical protein
	B5779_RS00875	54	66	138	285	540	276	1.05871	5.84203	8.1841e-06	0.000393065	amidohydrolase family protein
	B5779_RS01035	45	36	29	138	150	132	1.0121	4.54846	0.000133302	0.00392199	phage holin family protein
	B5779_RS01380	757	584	960	495	711	435	-1.46454	7.73725	2.31109e-11	5.38997e-09	ABC transporter substrate-binding protein
	B5779_RS01390	42	54	64	26	58	34	-1.44637	3.88076	1.14281e-07	9.74012e-06	glycoside hydrolase family 32 protein
	B5779_RS01440	19	6	3	47	40	27	1.15992	2.75672	0.0010305	0.0166386	hypothetical protein
	B5779_RS01495	119	55	29	225	308	220	1.02746	5.33878	1.65106e-05	0.000721994	signal peptidase II
	B5779_RS01530	10	6	2	27	29	21	1.18964	2.24392	0.00540541	0.048874	transposase family protein
	B5779_RS01655	1043	562	363	453	581	645	-1.09869	7.52986	4.81047e-07	3.25715e-05	AMP-dependent synthetase/ligase
	B5779_RS01685	29	23	21	78	118	87	1.01588	3.98735	0.000410651	0.00836851	gamma-glutamyl-gamma-aminobutyrate hydrolase family protein
	B5779_RS01730	8	2	1	34	29	5	1.72492	2.00222	0.000240948	0.00595001	tRNA-Thr
	B5779_RS01735	10	4	2	42	40	23	1.81509	2.53197	6.89285e-06	0.00035288	tRNA-Leu
	B5779_RS01860	59	29	59	190	205	206	1.12936	5.01401	6.49597e-06	0.00035288	cation transporter
	B5779_RS01910	63	46	101	42	101	48	-1.1272	4.35648	1.13096e-05	0.000516061	sugar ABC transporter permease
	B5779_RS02045	1036	673	528	3097	3360	2595	1.11502	8.87247	2.32771e-07	1.80958e-05	50S ribosomal protein L28
	B5779_RS02765	33	23	8	89	95	70	1.09234	3.83539	0.000168072	0.00452287	phasin family protein
	B5779_RS02875	52	17	14	113	106	130	1.23721	4.23926	3.64502e-06	0.000212525	ABC transporter ATP-binding protein
	B5779_RS02895	1618	372	501	3588	3901	3649	1.40652	9.08684	7.52461e-11	1.31618e-08	iron transporter
	B5779_RS02900	1684	391	553	3040	3599	3190	1.13816	8.97851	1.16009e-07	9.74012e-06	FTR1 family protein
	B5779_RS02910	13	4	2	36	27	15	1.16148	2.27321	0.0043129	0.0427512	tRNA-Thr
	B5779_RS02935	31	13	2	69	88	41	1.23026	3.4514	4.94137e-05	0.00188581	tRNA-Gln
	B5779_RS02940	67	43	34	267	273	180	1.42477	5.19012	1.11463e-08	1.29978e-06	tRNA-Glu
	B5779_RS03360	422	196	165	228	276	171	-1.07511	6.1912	2.17846e-06	0.000138563	MHS family MFS transporter
	B5779_RS03380	9	6	6	36	26	25	1.14996	2.42032	0.00548652	0.048874	IS3 family transposase
	B5779_RS03815	362	149	184	324	693	8343	2.9221	8.57812	4.47577e-37	4.69732e-34	pyridoxal-phosphate dependent enzyme
	B5779_RS03820	147	91	136	161	524	5414	3.1267	7.94043	1.29282e-39	2.71364e-36	cystathionine gamma-synthase
	B5779_RS04110	17	16	3	90	81	46	1.68464	3.5069	1.91894e-07	1.54918e-05	tRNA-His
	B5779_RS04590	416	155	112	1305	976	1259	1.59109	7.42232	8.33164e-13	2.91469e-10	WhiB family transcriptional regulator
	B5779_RS04855	8	11	1	23	30	40	1.28537	2.46684	0.00166082	0.0225073	helix-turn-helix domain-containing protein
	B5779_RS04990	72	52	19	337	374	151	1.68738	5.37338	1.3534e-11	3.55099e-09	tRNA-Tyr
	B5779_RS05125	21	13	13	48	70	73	1.10699	3.43857	0.000505911	0.00974227	YwiC-like family protein
	B5779_RS05465	45	23	17	116	115	96	1.06915	4.18984	9.1013e-05	0.00293902	hypothetical protein
	B5779_RS05470	36	9	7	68	69	69	1.14598	3.53841	7.94606e-05	0.00269013	hypothetical protein
	B5779_RS05775	9	5	2	31	28	17	1.34404	2.20274	0.00163596	0.0225073	hypothetical protein
	B5779_RS06290	8243	3739	1959	20735	19285	11960	1.08527	11.4095	3.60142e-07	2.60669e-05	RNase P RNA component class A
	B5779_RS06375	33	19	3	62	72	82	1.09559	3.61365	0.000253014	0.00603496	GNAT family N-acetyltransferase
	B5779_RS06390	45	32	66	270	290	229	1.52632	5.2939	1.04511e-09	1.46246e-07	type II toxin-antitoxin system RelB/DinJ family antitoxin
	B5779_RS06670	26	19	16	68	112	86	1.1905	3.85599	5.29599e-05	0.00198505	ROK family protein
	B5779_RS06790	70	26	32	211	219	116	1.23407	4.84774	8.65248e-07	5.67549e-05	LysM peptidoglycan-binding domain-containing protein
	B5779_RS06970	214	109	73	639	625	485	1.28965	6.47628	1.45554e-08	1.60799e-06	hypothetical protein
	B5779_RS07025	628	392	699	365	658	534	-1.10294	7.39784	4.43957e-07	3.10622e-05	FHA domain-containing protein
	B5779_RS07720	11	4	4	25	43	33	1.49452	2.51729	0.00015205	0.00425536	hypothetical protein
	B5779_RS07930	27	20	18	122	132	56	1.33412	4.04552	3.98978e-06	0.000226339	hypothetical protein
	B5779_RS08020	24	12	5	70	81	50	1.40492	3.44254	8.84945e-06	0.000412778	helix-turn-helix transcriptional regulator
	B5779_RS08175	16	14	7	16	6	6	-1.28612	1.87574	0.00433826	0.0427512	holin
	B5779_RS08265	2	1	1	10	25	2	2.20558	1.22146	0.00199101	0.0251755	tRNA-Leu
	B5779_RS08385	111	58	86	266	371	355	1.05042	5.72395	8.23958e-06	0.000393065	ABC transporter ATP-binding protein
	B5779_RS08580	18	16	18	104	117	71	1.55566	3.91938	2.87808e-07	2.15753e-05	YccF domain-containing protein
	B5779_RS08750	155	74	144	93	149	108	-1.01227	5.18394	2.33192e-05	0.000998918	hypothetical protein
	B5779_RS08755	16	8	10	5	11	6	-1.51993	1.6762	0.00085816	0.0144934	hypothetical protein
	B5779_RS08765	46	29	47	12	39	24	-1.65086	3.37398	3.62985e-08	3.80953e-06	exonuclease domain-containing protein
	B5779_RS08770	13	8	12	9	8	7	-1.35296	1.7051	0.00258636	0.0308453	hypothetical protein
	B5779_RS08820	22	10	14	5	9	9	-1.88086	1.95182	6.77788e-06	0.00035288	hypothetical protein
	B5779_RS08865	0	0	0	6	6	1	4.78527	0.171479	0.00245182	0.0299207	hypothetical protein
	B5779_RS09155	28	15	28	157	185	138	1.84177	4.53785	3.02734e-11	6.35439e-09	response regulator transcription factor
	B5779_RS09160	76	40	153	460	525	470	1.49204	6.15662	1.97941e-10	3.19598e-08	ATP-binding protein
	B5779_RS09165	546	278	3109	4656	5954	5179	1.00088	9.69985	2.89805e-06	0.000178912	PspC domain-containing protein
	B5779_RS09195	27	17	13	90	93	60	1.19188	3.75192	6.03981e-05	0.00211293	tRNA-Pro
	B5779_RS09495	24	11	7	49	60	53	1.06037	3.23215	0.00077774	0.013667	Cof-type HAD-IIB family hydrolase
	B5779_RS09510	129	81	95	79	110	81	-1.10004	4.87239	7.7846e-06	0.000389045	ABC transporter permease
	B5779_RS09620	14	8	2	3	7	4	-1.6459	1.22011	0.00278849	0.0323373	tRNA-Gly
	B5779_RS09625	129	72	25	55	50	45	-1.44505	4.27839	6.20123e-08	6.19828e-06	hypothetical protein
	B5779_RS09630	568	331	117	253	264	189	-1.38529	6.48156	9.6552e-10	1.44759e-07	4'-phosphopantetheinyl transferase superfamily protein
	B5779_RS09640	20312	11952	3207	3181	4380	4441	-2.43136	11.3903	7.00267e-28	3.67465e-25	type I polyketide synthase
	B5779_RS09645	2426	1572	420	462	553	648	-2.28569	8.42194	1.3144e-24	5.51786e-22	acyl-CoA carboxylase subunit beta
	B5779_RS09650	2094	1221	444	644	884	911	-1.49624	8.34605	6.58984e-12	1.97601e-09	biotin/lipoyl-binding protein
	B5779_RS09655	797	408	95	119	123	117	-2.68297	6.53609	2.20857e-29	1.54526e-26	biotin transporter BioY
	B5779_RS10220	2	1	0	13	11	7	2.3734	1.04019	0.00122707	0.0191317	tRNA-Gly
	B5779_RS10230	38	14	15	98	104	56	1.07536	3.85666	0.000145595	0.00412978	tRNA-Val
	B5779_RS10235	21	18	14	72	91	45	1.03866	3.56917	0.000781343	0.013667	tRNA-Cys
	B5779_RS10305	358	185	159	1032	1031	814	1.1721	7.21737	1.11492e-07	9.74012e-06	preprotein translocase subunit SecG
	B5779_RS10500	4	7	2	26	31	11	1.43958	2.04292	0.00400133	0.041585	tRNA-Asn
	B5779_RS10505	6	4	0	23	21	13	1.59185	1.81015	0.00152117	0.0218695	tRNA-Asn
	B5779_RS10590	2	2	0	16	17	18	2.69178	1.56535	2.38278e-05	0.00100029	helix-turn-helix domain-containing protein
	B5779_RS11080	8	1	0	29	22	13	1.93285	1.90478	4.29246e-05	0.00166849	IS21 family transposase
	B5779_RS11120	2	2	3	40	25	25	2.75036	2.25611	7.48378e-08	7.14021e-06	tRNA-Ala
	B5779_RS11300	222	148	49	853	840	465	1.48546	6.72153	6.62057e-11	1.26332e-08	hypothetical protein
	B5779_RS11450	20	2	6	30	56	36	1.23787	2.79966	0.00027946	0.00644601	hypothetical protein
	B5779_RS11680	18	12	7	46	52	45	1.04517	3.07493	0.00187912	0.0240504	hypothetical protein
	B5779_RS11820	39	20	13	10	24	26	-1.1539	2.77039	0.00072693	0.0130412	hypothetical protein
	B5779_RS11960	7	10	3	28	46	14	1.18145	2.39957	0.0048343	0.0460559	hypothetical protein
	B5779_RS11985	39	18	20	85	129	84	1.04878	4.04459	0.000156512	0.00430761	beta-galactosidase trimerization domain-containing protein
	B5779_RS12135	1606	998	622	5463	5221	3562	1.26469	9.48814	4.3321e-09	5.34887e-07	PBECR4 domain-containing protein
B. longum subsp. infantis 1888B	B5785_RS01580	283	181	757	3400	1210	1758	2.80101	8.7368	1.64481e-16	3.67122e-13	iron transporter
	B5785_RS01575	448	273	1076	3745	1545	2179	2.45633	9.03093	2.15265e-13	1.60157e-10	FTR1 family protein
	B5785_RS09730	26	41	120	285	153	101	2.01431	5.39571	1.22441e-08	3.90412e-06	ABC transporter permease
	B5785_RS01620	53	162	61	371	316	454	1.87521	6.50552	6.31012e-08	1.76052e-05	YhgE/Pip domain-containing protein
	B5785_RS09725	32	35	106	205	108	138	1.80773	5.15236	3.68413e-07	6.87665e-05	ABC transporter ATP-binding protein
	B5785_RS07555	66	134	282	470	352	462	1.7765	6.68817	1.41421e-07	3.15652e-05	cation transporter
	B5785_RS02325	121	121	347	444	198	1009	1.76571	6.91767	1.33577e-07	3.15652e-05	pyridoxal-phosphate dependent enzyme pseudo true transl_table 11 exon_number 1
	B5785_RS06330	20	34	86	211	50	81	1.62015	4.73076	9.81403e-06	0.00121694	ABC transporter substrate-binding protein
	B5785_RS02320	98	57	324	411	147	467	1.58107	6.29523	2.19362e-06	0.000376628	cystathionine gamma-synthase
	B5785_RS12425	5	17	29	43	44	20	1.53326	3.29864	0.000320787	0.0193513	hypothetical protein
	B5785_RS05880	2532	2595	5255	11408	5589	8381	1.50465	11.0021	3.1943e-06	0.000475312	CRISPR-associated helicase/endonuclease Cas3
	B5785_RS01595	348	199	763	1295	571	980	1.49314	7.83389	4.78574e-06	0.000667611	ABC transporter permease
	B5785_RS01075	114	265	408	660	510	678	1.46763	7.28935	9.24705e-06	0.00121408	sucrose phosphorylase
	B5785_RS00020	231	418	1080	1341	1005	959	1.39274	8.16834	1.83792e-05	0.00215907	alpha-glucosidase
	B5785_RS00360	25	25	73	79	63	95	1.37384	4.36949	0.000214604	0.0136856	substrate-binding domain-containing protein
	B5785_RS06325	7	6	36	42	15	30	1.35719	2.92327	0.00102368	0.0404113	uroporphyrinogen decarboxylase
	B5785_RS05170	490	224	908	1564	626	1067	1.34949	8.05866	3.22755e-05	0.00360194	DNA repair protein RadA
	B5785_RS04265	822	771	2108	3378	1742	2202	1.33007	9.27301	3.75982e-05	0.00399616	DEAD/DEAH box helicase
	B5785_RS06290	53	90	189	276	171	199	1.30309	5.81473	0.000134742	0.0107409	amino acid ABC transporter permease
	B5785_RS00045	785	1467	3941	3635	2848	4671	1.28498	9.91176	6.49253e-05	0.00658697	extracellular solute-binding protein
	B5785_RS03335	1484	614	2579	4032	1694	3223	1.27057	9.53525	7.86385e-05	0.00731338	DNA recombination protein RmuC
	B5785_RS01590	204	90	400	573	249	450	1.25232	6.73946	0.000144474	0.0111195	FtsX-like permease family protein
	B5785_RS10000	81	57	359	391	135	264	1.24924	6.03411	0.000162432	0.012085	cupin domain-containing protein
	B5785_RS04345	679	356	1350	1887	795	1818	1.24679	8.54099	0.00011294	0.0093906	exodeoxyribonuclease VII large subunit
	B5785_RS12350	63	7	132	176	50	110	1.23129	4.80636	0.000352811	0.0201856	hypothetical protein
	B5785_RS01130	171	155	501	632	334	481	1.21624	6.96643	0.000213076	0.0136856	ketol-acid reductoisomerase
	B5785_RS00395	468	659	1265	1591	1121	1957	1.21483	8.66354	0.000169892	0.0122322	type II toxin-antitoxin system YafQ family toxin
	B5785_RS09735	91	92	207	350	153	250	1.20882	6.00976	0.000361749	0.0201856	DUF4418 family protein
	B5785_RS08170	36	65	77	165	94	113	1.20692	5.04984	0.000846815	0.0359042	MFS transporter
	B5785_RS07270	689	337	2073	1898	925	2120	1.20144	8.70003	0.000188669	0.0131597	aspartate ammonia-lyase
	B5785_RS01190	106	128	419	392	309	330	1.17309	6.55162	0.000384053	0.0204097	purine/pyrimidine permease
	B5785_RS01950	358	307	1327	1384	673	1095	1.16948	8.08456	0.000292317	0.0181237	type VI secretion protein ImpB
	B5785_RS10005	57	20	171	176	74	125	1.16247	5.02127	0.000676133	0.0332056	class I SAM-dependent methyltransferase
	B5785_RS01585	287	112	604	752	303	625	1.15846	7.15306	0.00038024	0.0204097	DUF2318 domain-containing protein
	B5785_RS06365	124	173	434	504	361	355	1.15362	6.7964	0.00047127	0.0244622	amino acid ABC transporter permease
	B5785_RS06285	67	110	239	289	184	247	1.13418	6.01323	0.000791504	0.0359042	amino acid ABC transporter permease
	B5785_RS09390	49	144	303	294	261	252	1.13055	6.23352	0.00072529	0.033726	YggT family protein
	B5785_RS10980	176	154	560	420	337	611	1.08976	6.94118	0.000868649	0.0359042	PAC2 family protein
	B5785_RS00400	67	68	250	230	154	191	1.08968	5.71317	0.00124219	0.0462095	type II toxin-antitoxin system RelB/DinJ family antitoxin
	B5785_RS06300	499	400	1539	1636	931	1153	1.08921	8.38116	0.000716009	0.033726	cysteine ABC transporter substrate-binding protein
	B5785_RS03520	319	1299	646	1233	1567	2448	1.0745	8.92991	0.000867892	0.0359042	hypothetical protein
	B5785_RS05565	239	375	1006	1091	703	694	1.06021	7.83949	0.00105011	0.0404113	YhgE/Pip domain-containing protein
	B5785_RS06360	371	472	1051	1170	987	887	1.05932	8.16728	0.0010376	0.0404113	transporter substrate-binding domain-containing protein
	B5785_RS11445	459	198	1300	273	121	254	-1.06731	6.88576	0.00108538	0.0410603	glutamate synthase subunit beta
	B5785_RS08995	2963	1653	3239	1100	691	1571	-1.1076	9.29854	0.000551779	0.0279902	sodium:solute symporter family protein
	B5785_RS02930	385	96	517	132	71	166	-1.11095	6.11584	0.000833675	0.0359042	glycoside hydrolase pseudo true transl_table 11 exon_number 1
	B5785_RS11640	155	25	135	23	22	75	-1.16302	4.55927	0.00102973	0.0404113	alpha-L-fucosidase
	B5785_RS06520	187	92	1381	145	77	174	-1.19489	6.28001	0.000330671	0.0194226	4'-phosphopantetheinyl transferase superfamily protein
	B5785_RS08650	615	94	1113	288	65	234	-1.21642	6.77852	0.000204419	0.0136856	histidinol dehydrogenase
	B5785_RS02110	713	91	1899	344	101	297	-1.25932	7.16726	0.000113596	0.0093906	transcriptional repressor pseudo true transl_table 11 exon_number 1
	B5785_RS12905	57	36	140	31	12	31	-1.25965	3.9417	0.000828515	0.0359042	helix-hairpin-helix domain-containing protein
	B5785_RS09795	293	526	7721	651	409	633	-1.26207	8.44982	9.51858e-05	0.00849819	YcaO-like family protein
	B5785_RS06515	32	18	258	20	17	31	-1.31816	3.93017	0.000684344	0.0332056	hypothetical protein
	B5785_RS09425	283	126	869	122	44	133	-1.57076	6.1076	2.98888e-06	0.000475312	phosphomethylpyrimidine synthase ThiC
	B5785_RS09790	87	70	1716	114	55	98	-1.72986	6.1202	3.69713e-07	6.87665e-05	MFS transporter
	B5785_RS06540	1866	410	6260	440	189	624	-2.10351	8.57535	1.99187e-10	7.40976e-08	biotin/lipoyl-binding protein
	B5785_RS06535	1072	279	6166	349	124	303	-2.4271	8.16128	5.48752e-13	3.06204e-10	acyl-CoA carboxylase subunit beta
	B5785_RS01865	239	10	112	18	7	36	-2.47274	4.56893	5.09078e-11	2.27253e-08	bile acid:sodium symporter family protein
	B5785_RS06530	5202	2029	46166	2008	577	1688	-2.72586	10.8461	5.90891e-16	6.59435e-13	type I polyketide synthase

## Sheet: Table S6
Table S6: Up-regulated orthologous genes identified among the three B. bifidum strains used in this study when exposed to insulin.
156B	11582B	PRL2010	Annotation
S1_S1_B0156_RS08020		S3_S3_BBPR_RS05320	1,3-beta-galactosyl-N-acetylhexosamine phosphorylase
S1_S1_B0156_RS03695		S3_S3_BBPR_RS01240	hypothetical protein
S1_S1_B0156_RS01375	S2_S2_LMG11582_RS02070		PLP-dependent transferase
S1_S1_B0156_RS01370	S2_S2_LMG11582_RS02065		class 1b ribonucleoside-diphosphate reductase subunit beta
S1_S1_B0156_RS01365	S2_S2_LMG11582_RS02060		class 1b ribonucleoside-diphosphate reductase subunit alpha
S1_S1_B0156_RS08535	S2_S2_LMG11582_RS08745		argininosuccinate synthase
S1_S1_B0156_RS05955		S3_S3_BBPR_RS03550	ABC transporters permease
S1_S1_B0156_RS03455		S3_S3_BBPR_RS01005	phenylpyruvate tautomerase MIF-related protein
	S2_S2_LMG11582_RS03565	S3_S3_BBPR_RS00460	glycogen/starch/alpha-glucan phosphorylase
S1_S1_B0156_RS01355	S2_S2_LMG11582_RS02050		glutaredoxin family protein
S1_S1_B0156_RS07410		S3_S3_BBPR_RS04370	hypothetical protein
S1_S1_B0156_RS01890	S2_S2_LMG11582_RS02610		HPr family phosphocarrier protein

## Sheet: Table S7
Table S7: Quality filtering of bifidobacterial ITS microbial profiling.
Sample	input	filtered	denoised	non-chimeric
Bifidotype1 ctrl	18420	18149	18149	12823
Bifidotype1 insulin	22125	21844	21844	17284

## Sheet: Table S8
Table S8: Relative abundace of bifidobacterial strains of Bifidotype I after 24h of cultivation in bioreactor model.
Species	Bifidoiype1 inoculum	Bifidotype1 ctrl	Bifidotype1 insulin
Bifidobacterium bifidum	0.3471	0.409343	0.622541
Bifidobacterium breve	0.0724	0.00202761	0.00422356
Bifidobacterium longum_subsp_infantis	0.4973	0.468733	0.151817
Bifidobacterium longum_subsp_longum	0.0932	0.119863	0.221419
